# Supplementary material for: A comparative analysis of rod bipolar cell transcriptomes identifies novel genes implicated in night vision
Source: Sci Rep. 2018 Apr 3;8:5506. doi: 10.1038/s41598-018-23901-6 (PMC5883057; doi:10.1038/s41598-018-23901-6)
Supplement: Supplementary file 2 — Supplementary Table S1 [file 41598_2018_23901_MOESM2_ESM.xlsx]

## Sheet: 1. Woods et al (Bhlhe23 adult)
PROBEID	SYMBOL	ENTREZID	GENENAME	CHRLOC	CHRLOCCHR	FC increase	FC decrease	logFC	AveExpr	t	P.Value	adj.P.Val	B	wt01	mut02	wt03	mut04	wt05	mut06	wt07	mu08	PROBEID	ENSEMBL
1450823_at	Sebox	18292	SEBOX homeobox	78503513	11	0.162395	6.15783	-2.62242	8.56044	-19.3425	1.96362e-12	2.20972e-08	16.5223	9.99064	7.12204	9.91012	7.14948	9.89838	7.11695	9.68744	7.60843	1450823_at	ENSMUSG00000001103
1427482_a_at	Car8	12319	carbonic anhydrase 8	-8141493	4	0.141875	7.04848	-2.81731	9.38157	-19.0428	2.48996e-12	2.20972e-08	16.3691	10.8091	8.11764	10.3698	7.81567	11.0323	7.86295	10.9497	8.0954	1427482_a_at	ENSMUSG00000041261
1419084_a_at	Pcp2	18545	Purkinje cell protein 2 (L7)	-3623371	8	0.227402	4.3975	-2.13668	9.79701	-18.834	2.94394e-12	2.20972e-08	16.2599	10.9987	8.78627	10.7723	8.76082	10.8144	8.60956	10.876	8.75805	1419084_a_at	ENSMUSG00000004630
1419085_at	Pcp2	18545	Purkinje cell protein 2 (L7)	-3623371	8	0.255355	3.91612	-1.96942	11.5029	-17.8956	6.38651e-12	3.6e-08	15.7438	12.5334	10.5596	12.402	10.4623	12.4564	10.4798	12.5585	10.571	1419085_at	ENSMUSG00000004630
1439821_at	Lrp2bp	67620	Lrp2 binding protein	46010602	8	0.250909	3.9855	-1.99476	7.20182	-17.4032	9.7325e-12	3.9e-08	15.4554	8.19532	6.20111	8.04775	6.14812	8.19703	6.28054	8.35668	6.18797	1439821_at	ENSMUSG00000031637
1439697_at	Il1rap	16180	interleukin 1 receptor accessory protein	26581705	16	0.21166	4.72456	-2.24018	6.66911	-17.289	1.07482e-11	3.9e-08	15.3866	7.93295	5.67422	7.5607	5.73111	7.82893	5.39307	7.83421	5.39766	1439697_at	ENSMUSG00000022514
1431869_at	5730419F03Rik	70537	RIKEN cDNA 5730419F03 gene	NA	NA	0.181546	5.50825	-2.46159	5.6839	-17.151	1.21276e-11	3.9e-08	15.3026	6.80915	4.19235	6.70132	4.61107	6.86589	4.52214	7.28242	4.48685	1431869_at	NA
1435796_at	Wscd2	320916	WSC domain containing 2	113550420	5	0.247682	4.03744	-2.01344	7.35235	-15.6029	5.00617e-11	1.40911e-07	14.2841	8.24122	6.41355	8.15091	6.44075	8.498	6.14219	8.54617	6.38603	1435796_at	ENSMUSG00000063430
1457946_at	Sebox	18292	SEBOX homeobox	78503513	11	0.272168	3.6742	-1.87743	9.13909	-14.8252	1.0705e-10	2.6784e-07	13.7149	10.3125	8.05911	10.0093	8.07258	9.99352	8.37169	9.99599	8.29814	1457946_at	ENSMUSG00000001103
1419225_at	Cacna2d3	12294	calcium channel, voltage-dependent, alpha2/delta subunit 3	-28904943	14	0.317709	3.14753	-1.65422	10.6316	-14.7051	1.20755e-10	2.71916e-07	13.6232	11.3967	9.65411	11.4573	9.81952	11.4468	9.87625	11.5341	9.86812	1419225_at	ENSMUSG00000021991
1457904_at	Car8	12319	carbonic anhydrase 8	-8141493	4	0.298009	3.3556	-1.74657	5.50088	-13.9845	2.53452e-10	5.1884e-07	13.0508	6.50714	4.48036	6.16515	4.78099	6.40302	4.51224	6.42137	4.7368	1457904_at	ENSMUSG00000041261
1440874_at	Slco5a1	240726	solute carrier organic anion transporter family, member 5A1	-12866550	1	0.347016	2.88171	-1.52693	7.19669	-13.1954	5.93257e-10	1.11325e-06	12.3771	8.03844	6.45615	8.08494	6.52552	7.80194	6.39255	7.91531	6.3587	1440874_at	ENSMUSG00000025938
1423310_at	Tpbg	21983	trophoblast glycoprotein	85842852	9	0.280405	3.56627	-1.83442	7.94025	-13.0453	7.00778e-10	1.21386e-06	12.2431	8.82077	6.8796	8.68136	7.33587	9.11643	7.06613	8.81127	6.81057	1423310_at	ENSMUSG00000035274
1454341_at	4933404I11Rik	71050	RIKEN cDNA 4933404I11 gene	NA	NA	0.32958	3.03417	-1.6013	5.618	-12.4518	1.37624e-09	2.21359e-06	11.6935	6.40237	4.73597	6.67004	4.92186	6.18318	4.68773	6.41902	4.92385	1454341_at	NA
1441389_at	Adamts5	NA	NA	NA	NA	0.245795	4.06843	-2.02447	7.00963	-11.6745	3.47175e-09	5.21179e-06	10.9237	8.15689	6.54497	7.81501	5.92855	8.26302	5.64439	7.85254	5.87168	1441389_at	NA
1422561_at	Adamts5	23794	a disintegrin-like and metallopeptidase (reprolysin type) with thrombospondin type 1 motif, 5 (aggrecanase-2)	-85858157	16	0.369522	2.7062	-1.43627	9.01984	-11.5779	3.90848e-09	5.5007e-06	10.8238	9.67829	8.46882	9.771	8.37504	9.91467	8.24335	9.58795	8.11963	1422561_at	ENSMUSG00000022894
1421844_at	Il1rap	16180	interleukin 1 receptor accessory protein	26581705	16	0.364415	2.74413	-1.45635	6.359	-11.2777	5.67644e-09	7.49715e-06	10.5073	7.1682	5.87062	7.14	5.61449	6.96563	5.3431	7.07486	5.69508	1421844_at	ENSMUSG00000022514
1421561_at	Bhlhe23	140489	basic helix-loop-helix family, member e23	-180774381	2	0.357436	2.79771	-1.48424	5.51982	-11.2346	6e-09	7.49715e-06	10.461	5.99664	4.72136	6.56584	4.80027	6.2858	4.89975	6.19949	4.68941	1421561_at	ENSMUSG00000045493
1419118_at	Vstm2b	58188	V-set and transmembrane domain containing 2B	40899278	7	0.435483	2.2963	-1.19931	9.11423	-10.8947	9.24601e-09	1.0958e-05	10.0894	9.72541	8.56342	9.65554	8.56272	9.7923	8.41789	9.68228	8.51426	1419118_at	ENSMUSG00000039257
1439588_at	Slco5a1	240726	solute carrier organic anion transporter family, member 5A1	-12866550	1	0.42253	2.3667	-1.24288	6.42126	-10.7618	1.1e-08	1.23673e-05	9.94071	7.11462	5.8986	7.10677	5.74644	6.93504	5.89551	7.01437	5.65875	1439588_at	ENSMUSG00000025938
1450945_at	Prkca	18750	protein kinase C, alpha	-107933387	11	0.426863	2.34267	-1.22815	7.94393	-10.6085	1.34291e-08	1.43999e-05	9.7666	8.51696	7.46163	8.46404	7.23839	8.54551	7.36636	8.7055	7.25302	1450945_at	ENSMUSG00000050965
1456404_at	Adamts5	23794	a disintegrin-like and metallopeptidase (reprolysin type) with thrombospondin type 1 motif, 5 (aggrecanase-2)	-85858157	16	0.379836	2.63272	-1.39655	8.55855	-10.4812	1.58951e-08	1.62694e-05	9.61996	9.18375	8.11016	9.21831	7.95562	9.48408	7.69486	9.14117	7.68046	1456404_at	ENSMUSG00000022894
1423311_s_at	Tpbg	21983	trophoblast glycoprotein	85842852	9	0.314255	3.18212	-1.66999	8.05936	-10.4323	1.7e-08	1.66091e-05	9.56319	8.66355	6.93507	8.98967	7.72196	8.93856	7.2354	8.98564	7.00502	1423311_s_at	ENSMUSG00000035274
1448023_at	Kalrn	545156	kalirin, RhoGEF kinase	-34152025	16	0.407147	2.45611	-1.29638	7.48084	-10.3457	1.9e-08	1.78729e-05	9.46195	8.22766	6.71098	8.0171	6.98465	8.32793	6.77566	7.94343	6.8593	1448023_at	ENSMUSG00000061751
1427624_s_at	Iltifb	116849	interleukin 10-related T cell-derived inducible factor beta	-118289630	10	0.424743	2.35436	-1.23534	5.41103	-10.1399	2.51681e-08	2.26694e-05	9.21765	6.19378	4.74018	6.12492	4.83713	5.98755	4.69939	5.80852	4.89673	1427624_s_at	ENSMUSG00000090461
1437393_at	Prkca	18750	protein kinase C, alpha	-107933387	11	0.439428	2.27569	-1.1863	11.801	-9.84624	3.77325e-08	3.26793e-05	8.86014	12.2433	11.2178	12.2577	11.1009	12.5449	11.2849	12.5306	11.2278	1437393_at	ENSMUSG00000050965
1448659_at	Casp7	12369	caspase 7	56397129	19	0.432357	2.31291	-1.20971	9.28765	-9.76064	4.25312e-08	3.5471e-05	8.75392	10.1485	8.53819	9.80029	8.67375	9.86587	8.78139	9.75531	8.73786	1448659_at	ENSMUSG00000025076
1426622_a_at	Qpct	70536	glutaminyl-peptide cyclotransferase (glutaminyl cyclase)	79051906	17	0.445984	2.24223	-1.16493	10.2637	-9.70923	4.57184e-08	3.67674e-05	8.6897	10.999	9.7449	10.6706	9.69165	10.9091	9.52148	10.8061	9.76704	1426622_a_at	ENSMUSG00000024084
1419414_at	Gng13	64337	guanine nucleotide binding protein (G protein), gamma 13	25717172	17	0.469005	2.13217	-1.09232	11.2966	-9.66431	4.87095e-08	3.78221e-05	8.6333	11.921	10.7716	11.8455	10.7871	11.7489	10.6054	11.8555	10.8376	1419414_at	ENSMUSG00000025739
1440970_at	Kalrn	545156	kalirin, RhoGEF kinase	-34152025	16	0.389693	2.56612	-1.35959	7.02819	-9.2188	9.24056e-08	6.93596e-05	8.05994	7.4715	5.99943	7.66653	6.58991	7.69349	6.38977	8.00041	6.41446	1440970_at	ENSMUSG00000061751
1437214_at	Lrrtm4	243499	leucine rich repeat transmembrane neuronal 4	80018877	6	0.365949	2.73262	-1.45029	7.06579	-9.10855	1.08639e-07	7.81474e-05	7.91403	7.85425	6.44001	7.36495	6.35859	7.98912	5.98649	7.9554	6.57749	1437214_at	ENSMUSG00000052581
1426047_a_at	Ptprr	19279	protein tyrosine phosphatase, receptor type, R	116018363	10	0.46644	2.1439	-1.10024	8.42462	-9.09364	1.11054e-07	7.81474e-05	7.89418	8.8824	7.88948	9.17907	7.95183	8.85029	7.94691	8.98721	7.7098	1426047_a_at	ENSMUSG00000020151
1425606_at	Slc5a8	216225	solute carrier family 5 (iodide transporter), member 8	88885992	10	0.305095	3.27767	-1.71267	5.53742	-9.06107	1.16529e-07	7.95154e-05	7.8507	6.7862	4.54137	5.76198	4.5844	6.25608	4.81889	6.77075	4.77968	1425606_at	ENSMUSG00000020062
1451826_at	Cabp5	29865	calcium binding protein 5	13398155	7	0.474306	2.10834	-1.07611	10.8117	-8.92733	1.42176e-07	9.41621e-05	7.67064	11.4888	10.3193	11.5202	10.2765	11.1993	10.2222	11.1907	10.2766	1451826_at	ENSMUSG00000005649
1424944_at	Pcp2	18545	Purkinje cell protein 2 (L7)	-3623371	8	0.373713	2.67585	-1.42	7.35528	-8.8311	1.6426e-07	0.000104425	7.53959	7.81347	6.20375	8.18364	6.93267	7.95492	6.61989	8.30907	6.8248	1424944_at	ENSMUSG00000004630
1427562_a_at	Prkca	18750	protein kinase C, alpha	-107933387	11	0.48289	2.07086	-1.05023	7.36681	-8.82033	1.66947e-07	0.000104425	7.52485	7.76249	6.82573	7.9737	7.0444	7.97276	6.74308	7.85876	6.75358	1427562_a_at	ENSMUSG00000050965
1435206_at	Slc24a4	238384	solute carrier family 24 (sodium/potassium/calcium exchanger), member 4	102129419	12	0.478969	2.08782	-1.062	8.00422	-8.79983	1.7219e-07	0.000104794	7.49673	8.41	7.26665	8.48587	7.6147	8.62888	7.46157	8.61613	7.54998	1435206_at	ENSMUSG00000041771
1458386_at	C030009J22Rik	320436	RIKEN cDNA C030009J22 gene	NA	NA	0.402824	2.48247	-1.31178	8.78694	-8.77283	1.79363e-07	0.000106287	7.45961	9.41982	8.06045	9.02148	7.95204	9.66999	8.21245	9.66003	8.29926	1458386_at	NA
1455937_at	Lrrtm4	243499	leucine rich repeat transmembrane neuronal 4	80018877	6	0.41906	2.3863	-1.25477	5.88159	-8.68681	2.04382e-07	0.000118007	7.34068	6.64566	5.43342	6.0951	5.16812	6.74564	5.13684	6.5495	5.27843	1455937_at	ENSMUSG00000052581
1426037_a_at	Rgs16	19734	regulator of G-protein signaling 16	153740353	1	0.501061	1.99576	-0.996942	8.4788	-8.6499	2.16219e-07	0.00012172	7.28934	8.94516	7.82852	9.04659	8.13894	8.92494	7.92901	8.9924	8.02485	1426037_a_at	ENSMUSG00000026475
1456233_at	Tmem196	NA	NA	NA	NA	0.413124	2.42058	-1.27535	6.76631	-8.62516	2.24553e-07	0.000123329	7.25482	7.33762	6.10342	6.96287	6.08291	7.65016	6.16823	7.66528	6.15995	1456233_at	ENSMUSG00000048004
1435813_at	Mypn	68802	myopalladin	-63115795	10	0.433161	2.30861	-1.20703	5.99679	-8.46803	2.86e-07	0.00015335	7.03354	6.29848	5.50795	6.90388	5.47966	6.71425	5.42265	6.48459	5.16284	1435813_at	ENSMUSG00000020067
1447317_at	Hpcal1	NA	NA	NA	NA	0.302489	3.3059	-1.72504	7.68481	-8.41711	3.09547e-07	0.000162102	6.96109	8.34376	6.65821	7.91841	6.642	8.78296	7.03302	9.14418	6.9559	1447317_at	NA
1421780_a_at	Cabp5	29865	calcium binding protein 5	13398155	7	0.474713	2.10654	-1.07487	9.91448	-8.38772	3.24e-07	0.000165839	6.91909	10.629	9.41264	10.5619	9.53035	10.4326	9.24484	10.1842	9.32033	1421780_a_at	ENSMUSG00000005649
1442554_s_at	Kalrn	545156	kalirin, RhoGEF kinase	-34152025	16	0.38257	2.6139	-1.3862	6.58917	-8.31056	3.65601e-07	0.000182947	6.80828	7.07532	5.51262	7.03039	6.16538	7.53588	6.15673	7.48749	5.74954	1442554_s_at	ENSMUSG00000061751
1450723_at	Isl1	16392	ISL1 transcription factor, LIM/homeodomain	-116298270	13	0.518071	1.93024	-0.948779	10.9233	-8.17529	4.52529e-07	0.000221523	6.61191	11.2186	10.4359	11.3392	10.4547	11.5357	10.4155	11.4975	10.4896	1450723_at	ENSMUSG00000042258
1436789_at	Ccnjl	380694	cyclin J-like	43528749	11	0.505858	1.97684	-0.983195	6.66277	-8.12391	4.91e-07	0.000235246	6.53663	7.18549	6.34653	7.30491	6.14381	7.05664	6.20226	7.07043	5.99209	1436789_at	ENSMUSG00000044707
1428420_a_at	Exoc3l4	74190	exocyst complex component 3-like 4	111417430	12	0.425459	2.3504	-1.23291	5.46693	-8.02107	5.78721e-07	0.000271493	6.38478	6.39829	5.01285	5.80581	4.49269	6.13987	5.06489	5.98958	4.83148	1428420_a_at	ENSMUSG00000021280
1426062_a_at	Casp7	12369	caspase 7	56397129	19	0.476787	2.09737	-1.06858	7.00109	-7.96846	6.29803e-07	0.000289427	6.30651	7.79179	6.55966	7.68697	6.55596	7.36603	6.4134	7.29673	6.33815	1426062_a_at	ENSMUSG00000025076
1438782_at	Cntn4	269784	contactin 4	105677745	6	0.53645	1.86411	-0.898484	9.415	-7.95422	6.4443e-07	0.000290225	6.28525	9.86196	8.9836	9.72064	8.90025	9.95664	8.92937	9.91773	9.04981	1438782_at	ENSMUSG00000064293
1457690_at	Kalrn	545156	kalirin, RhoGEF kinase	-34152025	16	0.485277	2.06068	-1.04312	6.00323	-7.93615	6.63507e-07	0.000292958	6.25823	6.49322	5.37581	6.34436	5.61664	6.64782	5.24184	6.61378	5.69241	1457690_at	ENSMUSG00000061751
1426063_a_at	Gem	14579	GTP binding protein (gene overexpressed in skeletal muscle)	11704447	4	0.460064	2.17361	-1.12009	8.35722	-7.6962	9.81245e-07	0.000424917	5.89486	8.99534	8.09575	8.60679	7.6142	9.08039	7.89483	8.98655	7.58392	1426063_a_at	ENSMUSG00000028214
1422720_at	Isl1	16392	ISL1 transcription factor, LIM/homeodomain	-116298270	13	0.521573	1.91728	-0.939058	10.5394	-7.60943	1.13248e-06	0.000481155	5.76132	10.7618	9.94599	11.0774	10.2142	11.1436	10.0377	11.0531	10.0818	1422720_at	ENSMUSG00000042258
1453529_at	6330418B08Rik	70745	RIKEN cDNA 6330418B08 gene	NA	NA	0.497522	2.00996	-1.00717	6.94039	-7.48424	1.39506e-06	0.000581738	5.56667	7.55389	6.20754	7.17505	6.33963	7.50482	6.62551	7.54215	6.57456	1453529_at	NA
1446282_at	Gm20754	626082	predicted gene, 20754	73066351	3	0.444867	2.24786	-1.16855	6.72189	-7.36975	1.6912e-06	0.00069241	5.38658	7.4743	5.68823	7.41912	6.20985	6.96986	6.29969	7.36138	6.35266	1446282_at	ENSMUSG00000103428
1445028_at	Prkca	NA	NA	NA	NA	0.473114	2.11366	-1.07974	6.05584	-7.25422	2.05747e-06	0.000816804	5.2028	6.52607	5.33388	6.30836	5.32543	6.68287	5.83572	6.86555	5.56885	1445028_at	NA
1418950_at	Drd2	13489	dopamine receptor D2	49340662	9	0.520481	1.9213	-0.942083	7.56841	-7.25134	2.06758e-06	0.000816804	5.1982	8.12003	7.22741	8.01761	7.27305	7.88607	6.80059	8.13411	7.08843	1418950_at	ENSMUSG00000032259
1453225_at	Ndnf	68169	neuron-derived neurotrophic factor	65671611	6	0.458717	2.17999	-1.12432	7.54429	-7.22023	2.18034e-06	0.000846499	5.14835	8.10283	7.13303	7.63185	7.02694	8.39821	6.78552	8.29293	6.98304	1453225_at	ENSMUSG00000049001
1454727_at	Afap1l1	106877	actin filament associated protein 1-like 1	-61730262	18	0.527091	1.89721	-0.923876	6.2877	-7.11498	2.61194e-06	0.000996875	4.97861	6.99817	5.92065	6.63036	5.67873	6.85331	5.88206	6.51669	5.82158	1454727_at	ENSMUSG00000033032
1442614_at	Il1rap	16180	interleukin 1 receptor accessory protein	26581705	16	0.493801	2.02511	-1.018	5.79695	-7.06335	2.85552e-06	0.00107168	4.8947	6.52535	5.5379	6.4809	5.3999	6.12565	5.08451	6.09189	5.12949	1442614_at	ENSMUSG00000022514
1450658_at	Adamts5	23794	a disintegrin-like and metallopeptidase (reprolysin type) with thrombospondin type 1 motif, 5 (aggrecanase-2)	-85858157	16	0.549393	1.82019	-0.864089	6.98009	-6.94161	3.52853e-06	0.00130255	4.69526	7.28077	6.57523	7.55208	6.7314	7.50964	6.34928	7.30606	6.53628	1450658_at	ENSMUSG00000022894
1433847_at	Strip2	320609	striatin interacting protein 2	29917013	6	0.333551	2.99804	-1.58402	9.23052	-6.85273	4.12325e-06	0.00149754	4.54821	10.1557	8.50519	9.08784	8.17118	10.3958	8.43421	10.4508	8.64348	1433847_at	ENSMUSG00000039629
1422573_at	Ampd3	11717	adenosine monophosphate deaminase 3	110772604	7	0.58307	1.71506	-0.778258	7.39323	-6.69584	5.44258e-06	0.00194533	4.28564	7.73039	7.06149	7.64743	7.10248	7.83897	6.89035	7.91266	6.9621	1422573_at	ENSMUSG00000005686
1437309_a_at	Rpa1	68275	replication protein A1	-75300259	11	0.585012	1.70937	-0.773462	11.3877	-6.6136	6.30348e-06	0.00221784	4.14649	11.6428	11.0565	11.6493	10.9866	11.928	10.9432	11.8774	11.0175	1437309_a_at	ENSMUSG00000000751
1434601_at	Amigo2	105827	adhesion molecule with Ig like domain 2	-97244074	15	0.600067	1.66648	-0.736806	8.77212	-6.4713	8.14507e-06	0.00279987	3.90324	9.0783	8.44405	9.17399	8.5529	9.19704	8.29037	9.11276	8.32754	1434601_at	ENSMUSG00000048218
1443069_at	Prkca	NA	NA	NA	NA	0.537877	1.85916	-0.894652	7.29097	-6.46716	8.20639e-06	0.00279987	3.89611	7.58319	6.52575	7.79913	7.08405	7.91144	6.77982	7.65943	6.98497	1443069_at	NA
1424958_at	Car8	12319	carbonic anhydrase 8	-8141493	4	0.506688	1.9736	-0.980831	6.42808	-6.37915	9.63e-06	0.00323653	3.74404	6.74235	5.5319	6.6896	6.03928	7.15777	6.0909	7.08425	6.08857	1424958_at	ENSMUSG00000041261
1423258_at	Syt9	60510	synaptotagmin IX	107370790	7	0.588961	1.69791	-0.763757	9.4952	-6.27024	1.17552e-05	0.00384806	3.55423	9.9868	9.34718	9.84981	9.09412	9.80355	8.92112	9.86817	9.09087	1423258_at	ENSMUSG00000062542
1451699_at	B230354O11Rik	668468	RIKEN cDNA B230354O11 gene	NA	NA	0.550774	1.81563	-0.860469	8.04035	-6.2597	1.19853e-05	0.00384806	3.53576	8.28559	7.41511	8.35382	7.63574	8.4079	7.6669	8.83505	7.72272	1451699_at	NA
1449286_at	Ntng1	80883	netrin G1	-109780050	3	0.559601	1.78699	-0.837529	9.67568	-6.25097	1.21793e-05	0.00384806	3.52046	9.79678	9.13082	9.99111	9.31502	10.249	9.33475	10.3409	9.24707	1449286_at	ENSMUSG00000059857
1453008_at	Trnp1	69539	TMF1-regulated nuclear protein 1	-133491100	4	0.607902	1.645	-0.718088	12.1482	-6.24313	1.23565e-05	0.00384806	3.50669	12.3544	11.7475	12.5983	11.9214	12.4996	11.7472	12.5766	11.7404	1453008_at	ENSMUSG00000056596
1442701_at	Lrrtm4	NA	NA	NA	NA	0.46376	2.15629	-1.10855	6.12054	-6.24131	1.23981e-05	0.00384806	3.50349	6.54586	5.12345	6.67094	5.43286	6.76494	6.19575	6.71751	5.51299	1442701_at	NA
1422649_at	Cntn6	53870	contactin 6	104493044	6	0.596764	1.6757	-0.744767	7.27692	-6.23796	1.24748e-05	0.00384806	3.49761	7.82194	7.06035	7.64208	6.81052	7.51422	6.80923	7.61899	6.93806	1422649_at	ENSMUSG00000030092
1459268_at	Gpr179	217143	G protein-coupled receptor 179	-97332109	11	0.581305	1.72027	-0.782634	6.47633	-6.19552	1.34912e-05	0.00410535	3.42295	6.86167	6.00629	6.97342	6.34646	6.68124	6.0211	6.95425	5.96619	1459268_at	ENSMUSG00000070337
1437786_at	Naa11	97243	N(alpha)-acetyltransferase 11, NatA catalytic subunit	-97382209	5	0.483819	2.06689	-1.04746	4.0277	-6.18708	1.37036e-05	0.00411437	3.40806	4.33018	3.39645	5.12738	3.5116	4.55615	3.65821	4.19199	3.4496	1437786_at	ENSMUSG00000046000
1444494_at	Klhl41	228003	kelch-like 41	69670120	2	0.622865	1.60548	-0.683008	4.3349	-6.08659	1.65145e-05	0.00489306	3.23005	4.64673	3.91164	4.70902	4.07525	4.74908	4.07525	4.60081	3.91145	1444494_at	ENSMUSG00000075307
1448012_at	C76336	97783	expressed sequence C76336	NA	NA	0.431245	2.31887	-1.21342	6.13145	-6.07946	1.67353e-05	0.00489409	3.21736	6.95626	5.50095	5.95075	5.35199	7.11659	5.57324	6.92906	5.67279	1448012_at	NA
1428834_at	Dusp4	319520	dual specificity phosphatase 4	34807610	8	0.613856	1.62905	-0.704028	9.24808	-6.04286	1.7919e-05	0.00517307	3.1521	9.53246	8.91668	9.7068	9.07103	9.53821	8.81092	9.62291	8.78563	1428834_at	ENSMUSG00000031530
1444429_at	Lrtm1	319476	leucine-rich repeats and transmembrane domains 1	29018208	14	0.611166	1.63622	-0.710364	9.05381	-6.01244	1.89689e-05	0.00540686	3.09771	9.41378	8.69705	9.57907	8.847	9.27205	8.6022	9.37106	8.64825	1444429_at	ENSMUSG00000045776
1455272_at	Grm5	108071	glutamate receptor, metabotropic 5	87584168	7	0.639419	1.56392	-0.645167	7.94688	-5.90097	2.33945e-05	0.00655529	2.89722	8.26319	7.60464	8.17933	7.62263	8.26566	7.6164	8.36969	7.65353	1455272_at	ENSMUSG00000049583
1450300_at	Gabrr1	14408	gamma-aminobutyric acid (GABA) C receptor, subunit rho 1	33132556	4	0.616134	1.62302	-0.698684	9.88106	-5.89678	2.35802e-05	0.00655529	2.88966	10.2274	9.56801	10.3906	9.64903	10.15	9.35342	10.1536	9.55641	1450300_at	ENSMUSG00000028280
1419628_at	Vsx2	12677	visual system homeobox 2	84569852	12	0.56798	1.76063	-0.816089	10.5864	-5.86079	2.52418e-05	0.00693164	2.8245	10.6782	9.95189	10.9217	10.313	11.195	10.2189	11.1831	10.2297	1419628_at	ENSMUSG00000021239
1423293_at	Rpa1	68275	replication protein A1	-75300259	11	0.622695	1.60592	-0.683403	10.5776	-5.78205	2.93135e-05	0.00795278	2.68133	10.7584	10.388	10.872	10.2249	11.0146	10.1554	11.0322	10.1754	1423293_at	ENSMUSG00000000751
1428230_at	Prkd3	75292	protein kinase D3	-78949405	17	0.639025	1.56488	-0.646056	9.46862	-5.77405	2.97639e-05	0.00797884	2.66672	9.8638	9.20624	9.7113	9.18844	9.8007	9.00777	9.79079	9.17991	1428230_at	ENSMUSG00000024070
1426530_a_at	Klhl5	71778	kelch-like 5	65131231	5	0.616076	1.62318	-0.69882	9.27856	-5.74443	3.14945e-05	0.00834344	2.61258	9.55453	8.99843	9.4048	8.93917	9.81052	8.8892	9.74202	8.8898	1426530_a_at	ENSMUSG00000054920
1456795_at	Bend4	666938	BEN domain containing 4	-67392147	5	0.552707	1.80928	-0.855413	8.00345	-5.73718	3.19338e-05	0.00836145	2.59931	8.20312	7.5465	8.51622	7.64689	8.13635	7.56393	8.86893	7.54566	1456795_at	ENSMUSG00000092060
1425017_at	Pcdha@	192162	protocadherin alpha cluster	NA	NA	0.617872	1.61846	-0.69462	7.01902	-5.667	3.65277e-05	0.00945436	2.47049	7.2228	6.63144	7.23602	6.54051	7.56634	6.74986	7.44018	6.76505	1425017_at	ENSMUSG00000104252
1446250_at	Trpm1	NA	NA	NA	NA	0.55942	1.78757	-0.837997	3.91379	-5.58686	4.2622e-05	0.0109064	2.32249	4.00504	3.62811	4.13242	3.61095	4.63325	3.39417	4.56045	3.34594	1446250_at	NA
1436066_at	Kalrn	545156	kalirin, RhoGEF kinase	-34152025	16	0.573066	1.745	-0.803227	5.1595	-5.54009	4.66557e-05	0.0118044	2.23572	5.12243	4.74018	5.68033	4.85641	5.62873	4.62127	5.81296	4.81368	1436066_at	ENSMUSG00000061751
1456119_at	Grm5	108071	glutamate receptor, metabotropic 5	87584168	7	0.639901	1.56274	-0.64408	8.03233	-5.49643	5.0778e-05	0.0127047	2.15444	8.5377	7.80398	8.2259	7.70428	8.32463	7.74229	8.32924	7.59061	1456119_at	ENSMUSG00000049583
1457432_at	Prox1	19130	prospero homeobox 1	-190121777	1	0.619457	1.61432	-0.690923	7.94341	-5.46381	5.4103e-05	0.0133878	2.09353	8.17844	7.46712	8.15369	7.81119	8.47352	7.47607	8.34985	7.63742	1457432_at	ENSMUSG00000010175
1431844_at	Kcnmb2	72413	potassium large conductance calcium-activated channel, subfamily M, beta member 2	31902703	3	0.634094	1.57705	-0.657232	6.27883	-5.44562	5.60549e-05	0.01372	2.0595	6.82369	5.93397	6.68515	6.00942	6.47994	5.94818	6.44101	5.90929	1431844_at	ENSMUSG00000037610
1441438_at	Gpc6	23888	glypican 6	116925315	14	0.639336	1.56412	-0.645353	6.82432	-5.40688	6.04557e-05	0.0146381	1.98689	7.13105	6.31679	7.19216	6.40922	7.17248	6.69023	7.09232	6.59035	1441438_at	ENSMUSG00000058571
1453210_at	5730507C01Rik	236366	RIKEN cDNA 5730507C01 gene	18514510	12	0.508429	1.96684	-0.975881	6.15377	-5.36513	6.56013e-05	0.015715	1.9084	6.75992	5.66799	6.09743	5.25349	6.72708	5.88712	6.9824	5.85469	1453210_at	ENSMUSG00000073197
1428229_at	Prkd3	75292	protein kinase D3	-78949405	17	0.666231	1.50098	-0.585906	9.48416	-5.3129	7.26816e-05	0.0172054	1.80989	9.71597	9.28763	9.76957	9.20346	9.83503	9.09506	9.78786	9.17865	1428229_at	ENSMUSG00000024070
1435435_at	Cttnbp2	30785	cortactin binding protein 2	-18366477	6	0.604609	1.65396	-0.725926	9.02184	-5.30823	7.33512e-05	0.0172054	1.80107	9.50916	8.5855	9.17679	8.36943	9.40129	8.75489	9.45196	8.92567	1435435_at	ENSMUSG00000000416
1434980_at	Pik3r5	320207	phosphoinositide-3-kinase, regulatory subunit 5, p101	68432125	11	0.629507	1.58855	-0.667706	5.87991	-5.29271	7.5625e-05	0.0175559	1.77172	6.22144	5.33867	6.09217	5.60315	6.36122	5.46369	6.18023	5.77871	1434980_at	ENSMUSG00000020901
1450659_at	Rgs7	24012	regulator of G protein signaling 7	-175059076	1	0.664021	1.50598	-0.5907	9.96166	-5.26888	7.92598e-05	0.018106	1.72658	10.301	9.54822	10.1878	9.74364	10.2837	9.6132	10.2556	9.76019	1450659_at	ENSMUSG00000026527
1437417_s_at	Gpc6	23888	glypican 6	116925315	14	0.639349	1.56409	-0.645325	6.26001	-5.26304	8.01768e-05	0.018106	1.71552	6.44152	5.8937	6.68335	6.13658	6.52906	5.75581	6.67677	5.96332	1437417_s_at	ENSMUSG00000058571
1430779_at	Ntng1	80883	netrin G1	-109780050	3	0.576552	1.73445	-0.794478	9.44776	-5.26159	8.04067e-05	0.018106	1.71277	9.60644	8.64761	9.83285	9.16276	9.89181	9.34546	10.0489	9.04624	1430779_at	ENSMUSG00000059857
1449602_at	Klhl5	NA	NA	NA	NA	0.555659	1.79967	-0.847729	7.16325	-5.24658	8.28239e-05	0.0184656	1.68428	7.5078	6.50886	7.21531	6.75673	8.06286	6.74652	7.5625	6.94545	1449602_at	NA
1456819_at	Nrn1l	234700	neuritin 1-like	105893570	8	0.638241	1.56681	-0.647827	8.71223	-5.24069	8.37919e-05	0.0184983	1.67311	9.22732	8.43412	9.08538	8.5541	8.90689	8.23343	8.925	8.33163	1456819_at	ENSMUSG00000044287
1439373_x_at	Wnt5b	22419	wingless-related MMTV integration site 5B	-119432531	6	0.523443	1.91043	-0.933896	5.65488	-5.21058	8.89286e-05	0.0194417	1.61588	6.18387	5.3213	5.62895	5.11811	6.7125	5.07902	5.96197	5.23328	1439373_x_at	ENSMUSG00000030170
1460474_at	2610028L16Rik	76368	RIKEN cDNA 2610028L16 gene	NA	NA	0.539321	1.85418	-0.890785	6.97489	-5.18486	9.35745e-05	0.0202607	1.5669	7.37407	6.36414	6.94989	6.24836	7.61895	6.80419	7.73823	6.70131	1460474_at	NA
1437534_at	NA	NA	NA	NA	NA	0.45372	2.204	-1.14013	6.3632	-5.1697	9.64298e-05	0.0206801	1.53798	6.86949	5.46634	6.29386	5.48364	7.10489	6.27015	7.46481	5.95242	1437534_at	NA
1440634_at	Gpc6	NA	NA	NA	NA	0.555571	1.79995	-0.847958	5.81442	-5.13379	0.000103554	0.0219984	1.4694	6.21488	5.23058	5.97195	4.97077	6.33421	5.77119	6.43255	5.58922	1440634_at	NA
1419331_at	Cdh17	12557	cadherin 17	11758157	4	0.652361	1.53289	-0.616258	4.83124	-5.12666	0.000105034	0.0221042	1.45574	4.95917	4.56834	5.22363	4.34676	5.1491	4.5191	5.22558	4.65823	1419331_at	ENSMUSG00000028217
1445395_at	Prkca	NA	NA	NA	NA	0.532751	1.87705	-0.908467	7.14654	-5.09806	0.000111185	0.0231821	1.40097	7.68164	6.62815	7.21908	6.336	7.833	7.23102	7.66937	6.57405	1445395_at	NA
1448861_at	Traf5	22033	TNF receptor-associated factor 5	-192054350	1	0.676041	1.4792	-0.564818	7.41202	-5.08323	0.00011452	0.0236583	1.37253	7.74486	7.05267	7.6145	7.14537	7.65162	7.09725	7.76673	7.22315	1448861_at	ENSMUSG00000026637
1455265_a_at	Rgs16	19734	regulator of G-protein signaling 16	153740353	1	0.583086	1.71501	-0.778219	9.21894	-5.07501	0.00011641	0.0238302	1.35677	9.35838	8.66779	9.38004	8.63386	9.79036	8.90442	9.90342	9.11325	1455265_a_at	ENSMUSG00000026475
1457737_at	Gm4792	215472	predicted gene 4792	-94293663	10	0.671946	1.48821	-0.573582	10.7109	-5.04634	0.000123268	0.0250067	1.30167	11.0285	10.284	11.1018	10.4967	10.9505	10.4824	10.91	10.4333	1457737_at	ENSMUSG00000053420
1460258_at	Lect1	16840	leukocyte cell derived chemotaxin 1	-79637690	14	0.585407	1.70821	-0.772487	8.07232	-5.00256	0.000134548	0.0270514	1.21738	8.23391	7.67048	8.88552	7.93833	8.2396	7.67494	8.47524	7.46057	1460258_at	ENSMUSG00000022025
1446598_at	Prkca	NA	NA	NA	NA	0.518046	1.93033	-0.948847	8.78065	-4.99456	0.000136721	0.0272451	1.20195	9.06041	7.97461	8.97446	8.02736	9.63792	8.87367	9.34753	8.34928	1446598_at	NA
1452295_at	Pmepa1	65112	prostate transmembrane protein, androgen induced 1	-173224465	2	1.60315	0.623773	0.680908	7.11672	4.99015	0.000137936	0.027246	1.19344	6.90037	7.20341	6.8827	7.76956	6.73258	7.46788	6.58944	7.38786	1452295_at	ENSMUSG00000038400
1455220_at	Frat2	212398	frequently rearranged in advanced T cell lymphomas 2	-41845976	19	0.655181	1.5263	-0.610035	8.09226	-4.90255	0.000164481	0.0322068	1.02396	8.49107	7.78522	8.54767	7.99049	8.29423	7.74871	8.25613	7.62454	1455220_at	ENSMUSG00000047604
1443201_at	Gpc6	NA	NA	NA	NA	0.596873	1.6754	-0.744504	6.66695	-4.87145	0.000175123	0.0339949	0.96358	7.14128	5.96509	7.17349	6.18054	7.02246	6.72065	6.81958	6.31251	1443201_at	NA
1460476_s_at	Fam13c	71721	family with sequence similarity 13, member C	70440910	10	0.631656	1.58314	-0.662788	6.65836	-4.85779	0.00018002	0.0346469	0.937018	7.10897	6.2332	7.01823	6.69	6.97324	6.29478	6.85857	6.08987	1460476_s_at	ENSMUSG00000043259
1427205_x_at	Cep112	76380	centrosomal protein 112	108425266	11	0.633482	1.57858	-0.658625	6.9187	-4.82861	0.000190952	0.0364395	0.880233	7.03019	6.56992	7.33964	6.55026	7.10639	6.42023	7.51582	6.81713	1427205_x_at	ENSMUSG00000020728
1424699_at	Ccdc136	232664	coiled-coil domain containing 136	29398926	6	0.676905	1.47731	-0.562975	9.64538	-4.80544	0.000200119	0.0378678	0.835072	9.73365	9.34367	9.99879	9.24978	9.99684	9.47042	9.97819	9.39169	1424699_at	ENSMUSG00000029769
1437347_at	Ednrb	13618	endothelin receptor type B	-103814615	14	1.76683	0.565985	0.821164	7.9096	4.7751	0.000212808	0.0399334	0.775852	7.61337	8.8242	7.5708	8.24182	7.65183	7.92045	7.16007	8.29426	1437347_at	ENSMUSG00000022122
1455750_at	Ralgapa2	241694	Ral GTPase activating protein, alpha subunit 2 (catalytic)	-146241299	2	0.682864	1.46442	-0.55033	7.38006	-4.73707	0.000229885	0.0427814	0.7015	7.6056	7.06592	7.5807	7.25385	7.65728	7.13845	7.7773	6.96135	1455750_at	ENSMUSG00000037110
1429068_at	A430035B10Rik	320312	RIKEN cDNA A430035B10 gene	-8507059	6	0.669351	1.49399	-0.579166	8.6221	-4.71253	0.000241644	0.0446011	0.653445	8.66021	8.4229	9.03686	8.25409	8.94907	8.23538	9.00061	8.41772	1429068_at	ENSMUSG00000087305
1438883_at	Fgf5	14176	fibroblast growth factor 5	98254184	5	0.662851	1.50863	-0.593243	4.81697	-4.69762	0.000249089	0.0456015	0.624214	5.27017	4.69508	5.1126	4.64584	5.09454	4.29584	4.97706	4.44463	1438883_at	ENSMUSG00000029337
1448557_at	Fam13c	71721	family with sequence similarity 13, member C	70440910	10	0.673406	1.48499	-0.570452	8.89768	-4.66991	0.000263554	0.0478607	0.569836	9.12067	8.62706	8.93977	8.6254	9.30694	8.57189	9.36425	8.62547	1448557_at	ENSMUSG00000043259
1426322_a_at	Kcnmb2	72413	potassium large conductance calcium-activated channel, subfamily M, beta member 2	31902703	3	0.684677	1.46054	-0.546504	6.95519	-4.64856	0.00027529	0.0495918	0.527872	7.23417	6.55259	7.33467	6.82017	7.07499	6.73304	7.26994	6.62196	1426322_a_at	ENSMUSG00000037610
1451456_at	Hjurp	381280	Holliday junction recognition protein	-88258856	1	1.71759	0.582212	0.780383	7.2285	4.63331	0.000283994	0.0507538	0.497886	6.65072	7.76194	6.71829	7.86256	6.95081	7.04849	7.03343	7.8018	1451456_at	ENSMUSG00000044783
1439113_at	Gm9735	77114	predicted gene 9735	NA	NA	0.681713	1.46689	-0.552763	7.24644	-4.60798	0.000299081	0.0530292	0.448025	7.51964	6.97832	7.31956	7.04607	7.623	6.81707	7.62909	7.03878	1439113_at	NA
1437901_a_at	Vps41	218035	vacuolar protein sorting 41 (yeast)	18717292	13	0.444777	2.24832	-1.16885	7.62967	-4.58549	0.000313161	0.0549154	0.403713	8.49855	6.92364	7.0975	7.10197	8.61325	7.04042	8.64706	7.11494	1437901_a_at	ENSMUSG00000041236
1422622_at	Nos3	18127	nitric oxide synthase 3, endothelial cell	24364819	5	0.585245	1.70869	-0.772887	7.61232	-4.58326	0.000314597	0.0549154	0.399308	7.67853	7.25087	8.41319	7.55585	7.90823	6.84088	7.99512	7.25591	1422622_at	ENSMUSG00000028978
1446181_at	NA	NA	NA	NA	NA	0.641242	1.55947	-0.64106	5.91364	-4.55709	0.000331924	0.0572884	0.347666	6.17093	5.36714	6.55283	5.51321	6.14974	5.64273	6.06316	5.84934	1446181_at	NA
1443463_at	NA	NA	NA	NA	NA	0.687823	1.45386	-0.53989	3.99121	-4.55478	0.000333493	0.0572884	0.343123	4.31253	3.71197	4.04433	3.74785	4.44711	3.70091	4.24067	3.72436	1443463_at	NA
1449421_a_at	Kcne2	246133	potassium voltage-gated channel, Isk-related subfamily, gene 2	92292389	16	0.682993	1.46414	-0.550056	10.4218	-4.55139	0.000335823	0.0572884	0.336417	10.8443	10.193	10.772	9.97725	10.6072	10.1314	10.5638	10.2854	1449421_a_at	ENSMUSG00000039672
1433532_a_at	Mbp	17196	myelin basic protein	82475123	18	0.667895	1.49724	-0.582308	5.42391	-4.54103	0.000343032	0.0580781	0.315961	5.89142	5.07787	5.52439	5.21372	5.52052	5.157	5.92391	5.08242	1433532_a_at	ENSMUSG00000041607
1443866_at	Lrtm1	319476	leucine-rich repeats and transmembrane domains 1	29018208	14	0.687725	1.45407	-0.540097	8.71965	-4.51484	0.000361974	0.0608279	0.264191	8.99778	8.53012	8.98772	8.65181	9.04084	8.28803	8.93246	8.32844	1443866_at	ENSMUSG00000045776
1433091_at	6430514K02Rik	76885	RIKEN cDNA 6430514K02 gene	NA	NA	0.658604	1.51836	-0.602517	4.89055	-4.50822	0.00036693	0.0612039	0.251095	5.45174	4.63096	5.09447	4.60541	5.14037	4.32503	5.08064	4.79574	1433091_at	NA
1443375_at	Gnas	14683	GNAS (guanine nucleotide binding protein, alpha stimulating) complex locus	174284320	2	0.697186	1.43434	-0.520385	7.19081	-4.49609	0.000376191	0.0622873	0.227089	7.32239	7.03365	7.41819	6.83233	7.58823	6.86557	7.4752	6.99093	1443375_at	ENSMUSG00000027523
1422064_a_at	Zbtb20	56490	zinc finger and BTB domain containing 20	43247284	16	0.665182	1.50335	-0.588179	8.64052	-4.4698	0.000397087	0.0652672	0.175029	8.98158	8.39459	8.76826	8.31615	9.06228	8.60165	8.9263	8.07331	1422064_a_at	ENSMUSG00000022708
1458866_at	Tmem215	320500	transmembrane protein 215	40472180	4	0.710214	1.40803	-0.493675	7.85081	-4.44166	0.000420766	0.0686581	0.11925	8.12654	7.64159	8.08193	7.67293	8.1255	7.45905	8.05663	7.64232	1458866_at	ENSMUSG00000046593
1426937_at	Medag	70717	mesenteric estrogen dependent adipogenesis	149411806	5	1.53219	0.65266	0.615596	6.89212	4.43048	0.000430577	0.0697536	0.0970548	6.8579	7.33456	6.51937	7.14965	6.56593	6.92068	6.39409	7.39478	1426937_at	ENSMUSG00000029659
1444129_at	AW742635	105395	expressed sequence AW742635	NA	NA	0.665775	1.50201	-0.586894	5.91035	-4.42234	0.000437859	0.0704265	0.0809072	6.12183	5.60412	6.17917	5.54403	6.23152	5.95566	6.28268	5.36382	1444129_at	NA
1421336_at	Prox1	19130	prospero homeobox 1	-190121777	1	0.688211	1.45304	-0.539077	6.91111	-4.39289	0.000465289	0.0743077	0.0224031	7.20171	6.70426	6.9972	6.74354	7.3799	6.47332	7.14379	6.64517	1421336_at	ENSMUSG00000010175
1418074_at	St6galnac4	20448	ST6 (alpha-N-acetyl-neuraminyl-2,3-beta-galactosyl-1,3)-N-acetylgalactosaminide alpha-2,6-sialyltransferase 4	32587078	2	0.698077	1.43251	-0.518542	6.74302	-4.35831	0.000499733	0.0792463	-0.0463486	6.82952	6.46814	7.11033	6.53686	6.89014	6.47037	7.17919	6.45964	1418074_at	ENSMUSG00000079442
1435123_at	Efr3b	668212	EFR3 homolog B (S. cerevisiae)	-3962554	12	0.686953	1.4557	-0.541716	9.05434	-4.34914	0.000509298	0.0801985	-0.0646012	9.1467	8.57698	9.31147	8.94141	9.35011	8.77041	9.4925	8.8451	1435123_at	ENSMUSG00000020658
1433657_at	Fam78a	241303	family with sequence similarity 78, member A	-32066885	2	0.708699	1.41104	-0.496755	7.59125	-4.33086	0.00052892	0.0827099	-0.10099	7.95783	7.44619	7.88693	7.40003	7.77226	7.2487	7.74147	7.27655	1433657_at	ENSMUSG00000050592
1433104_at	Pus3	67049	pseudouridine synthase 3	35559466	9	0.594716	1.68147	-0.749726	6.50035	-4.31744	0.000543818	0.084453	-0.127725	7.12691	6.47044	6.99323	6.24107	6.63962	5.57403	6.7411	6.21642	1433104_at	ENSMUSG00000032103
1447425_at	NA	NA	NA	NA	NA	0.659814	1.51558	-0.599868	5.16101	-4.3111	0.000551004	0.0849829	-0.14036	5.39658	4.64554	5.5523	4.99164	5.31623	4.63942	5.57867	5.16771	1447425_at	ENSMUSG00000039257
1459978_x_at	Ccnjl	380694	cyclin J-like	43528749	11	0.715441	1.39774	-0.483095	7.59612	-4.26651	0.000604351	0.0920836	-0.229293	7.85882	7.31658	7.94273	7.36045	7.6649	7.34341	7.88421	7.39785	1459978_x_at	ENSMUSG00000044707
1441207_at	Zfp879	214779	zinc finger protein 879	-50832035	11	0.692724	1.44358	-0.529647	5.87378	-4.26581	0.000605222	0.0920836	-0.230678	6.12742	5.65913	6.2235	5.73121	6.29337	5.44129	5.91011	5.60419	1441207_at	ENSMUSG00000044296
1436464_at	NA	NA	NA	NA	NA	0.638782	1.56548	-0.646604	7.4194	-4.25693	0.00061647	0.0931656	-0.248398	7.5078	6.94644	7.57354	7.18701	8.2077	6.99271	7.68177	7.25823	1436464_at	ENSMUSG00000079045
1457939_at	Ccdc173	75051	coiled-coil domain containing 173	-69758057	2	0.696799	1.43513	-0.521186	6.44346	-4.25232	0.000622396	0.0934342	-0.257603	6.7127	6.38107	6.7699	6.15355	6.50679	6.14219	6.82683	6.05467	1457939_at	ENSMUSG00000070883
1452284_at	Ptprz1	19283	protein tyrosine phosphatase, receptor type Z, polypeptide 1	22875502	6	1.48808	0.672008	0.573451	9.31035	4.19291	0.000704145	0.104801	-0.376318	8.92425	9.51951	8.73462	9.4958	9.09116	9.68817	9.34448	9.68484	1452284_at	ENSMUSG00000068748
1457727_at	Gm5785	544864	predicted gene 5785	NA	NA	0.683472	1.46312	-0.549046	6.4901	-4.19068	0.00070742	0.104801	-0.380781	6.70772	5.9782	6.86574	6.0753	6.84785	6.38884	6.63719	6.41997	1457727_at	NA
1428994_s_at	Ucma	68527	upper zone of growth plate and cartilage matrix associated	4976122	2	0.663266	1.50769	-0.592341	4.65334	-4.17252	0.000734645	0.107629	-0.417099	5.205	4.38838	4.87109	4.41192	4.74228	4.03485	4.97968	4.59354	1428994_s_at	ENSMUSG00000026668
1417022_at	Slc7a3	11989	solute carrier family 7 (cationic amino acid transporter, y+ system), member 3	-101079221	X	0.658067	1.5196	-0.603694	7.61272	-4.17159	0.000736072	0.107629	-0.418965	8.20804	7.50864	7.72747	7.47597	7.89721	6.9838	7.82555	7.2751	1417022_at	ENSMUSG00000031297
1432942_at	5730408A14Rik	70516	RIKEN cDNA 5730408A14 gene	NA	NA	0.664248	1.50546	-0.590206	5.86844	-4.16652	0.000743883	0.108069	-0.429116	6.15347	5.31389	6.27514	5.47213	6.16349	5.98904	6.06206	5.51827	1432942_at	NA
1460465_at	Ndnf	68169	neuron-derived neurotrophic factor	65671611	6	0.700302	1.42796	-0.513951	10.7677	-4.15923	0.000755246	0.109017	-0.443693	10.7926	10.4296	11.1234	10.647	11.0918	10.3709	11.091	10.5956	1460465_at	ENSMUSG00000049001
1446934_at	NA	NA	NA	NA	NA	0.515481	1.93994	-0.956009	4.469	-4.14386	0.000779814	0.111175	-0.474474	4.8192	3.80284	5.0546	3.99914	5.04147	4.8657	4.87274	3.29629	1446934_at	NA
1449159_at	Gnb3	14695	guanine nucleotide binding protein (G protein), beta 3	-124834240	6	0.725379	1.37859	-0.463193	10.6889	-4.1437	0.000780069	0.111175	-0.474787	10.8693	10.5274	10.9401	10.3108	10.933	10.5394	10.9395	10.4514	1449159_at	ENSMUSG00000023439
1453103_at	Ablim1	226251	actin-binding LIM protein 1	-57033264	19	0.707232	1.41396	-0.499744	9.77715	-4.0968	0.000860156	0.121818	-0.568737	10.0223	9.46872	9.80808	9.47927	10.2054	9.67777	10.0723	9.48337	1453103_at	ENSMUSG00000025085
1456146_at	2210411A11Rik	72358	RIKEN cDNA 2210411A11 gene	NA	NA	0.659247	1.51688	-0.601109	7.62278	-4.07044	0.000908778	0.127899	-0.62158	7.84638	7.53513	7.66904	7.3267	7.89401	7.03897	8.28391	7.38812	1456146_at	ENSMUSG00000040875
1430756_at	5430427G11Rik	71414	RIKEN cDNA 5430427G11 gene	NA	NA	0.704874	1.41869	-0.504562	6.75365	-4.01469	0.00102098	0.141835	-0.733419	7.09703	6.60106	7.00178	6.54618	6.96346	6.19824	6.96145	6.66	1430756_at	NA
1446559_at	D830016K09Rik	320329	RIKEN cDNA D830016K09 gene	NA	NA	0.65185	1.53409	-0.617387	4.24422	-4.00975	0.00103158	0.141835	-0.74334	4.23816	3.88833	4.32886	3.90845	4.73265	4.16662	4.91199	3.77871	1446559_at	NA
1431317_at	2410018L13Rik	69732	RIKEN cDNA 2410018L13 gene	-22953997	12	0.677566	1.47587	-0.561567	3.73453	-4.00828	0.00103475	0.141835	-0.74628	4.1771	3.25454	3.63345	3.54853	4.07807	3.56759	4.17264	3.44432	1431317_at	ENSMUSG00000073164
1439887_at	Rnf152	320311	ring finger protein 152	-105276917	1	0.667714	1.49765	-0.582697	9.17714	-4.00733	0.00103681	0.141835	-0.748196	9.22264	8.78852	9.20244	8.80654	9.63631	8.99888	9.81257	8.94924	1439887_at	ENSMUSG00000047496
1418382_at	Apcdd1	494504	adenomatosis polyposis coli down-regulated 1	62922327	18	0.700879	1.42678	-0.512764	7.56943	-4.00619	0.00103929	0.141835	-0.750488	7.60421	7.33995	7.67175	7.21565	8.03472	7.38489	7.99258	7.31171	1418382_at	ENSMUSG00000071847
1424110_a_at	Nme1	18102	NME/NM23 nucleoside diphosphate kinase 1	-93958925	11	0.722168	1.38472	-0.469593	11.2813	-3.99176	0.00107112	0.145298	-0.779456	11.6587	11.093	11.5866	11.1482	11.4113	10.9104	11.4077	11.0343	1424110_a_at	ENSMUSG00000037601
1444269_at	NA	NA	NA	NA	NA	0.657868	1.52006	-0.604129	6.34505	-3.9842	0.00108818	0.146728	-0.794627	6.44038	5.81887	6.60274	5.73494	6.75286	6.35958	6.79247	6.25854	1444269_at	NA
1428774_at	Gpc6	23888	glypican 6	116925315	14	0.688621	1.45218	-0.538219	8.02309	-3.96268	0.0011383	0.152487	-0.837854	7.92144	7.85341	8.42578	7.75155	8.49965	7.78037	8.32195	7.63062	1428774_at	ENSMUSG00000058571
1452071_at	Slc4a4	54403	solute carrier family 4 (anion exchanger), member 4	88887260	5	0.666394	1.50061	-0.585552	6.70407	-3.96011	0.00114443	0.152487	-0.843014	6.88036	6.88484	7.05528	6.28311	7.10012	6.27814	6.95163	6.1991	1452071_at	ENSMUSG00000060961
1454270_at	Grifin	77998	galectin-related inter-fiber protein	-140563189	5	0.279509	3.5777	-1.83903	7.66944	-3.95598	0.00115437	0.152907	-0.851314	7.21432	7.33648	7.92569	6.94141	10.434	6.47385	8.78177	6.24796	1454270_at	ENSMUSG00000036586
1452344_at	Synj2	20975	synaptojanin 2	5975586	17	0.724637	1.38	-0.464669	6.98262	-3.94157	0.00118971	0.156666	-0.880256	7.09408	6.77226	7.34645	6.91961	7.20609	6.68308	7.21318	6.62618	1452344_at	ENSMUSG00000023805
1457796_at	NA	NA	NA	NA	NA	0.70264	1.4232	-0.509142	6.31072	-3.93441	0.00120767	0.158106	-0.894633	6.45931	6.02165	6.45782	6.33603	6.61749	5.86254	6.72652	6.00436	1457796_at	NA
1444923_at	NA	NA	NA	NA	NA	0.728949	1.37184	-0.456109	8.01957	-3.9287	0.00122219	0.158378	-0.906104	8.2584	7.7936	8.2079	7.88578	8.20884	7.59091	8.31534	7.89576	1444923_at	NA
1437644_at	B3galt2	26878	UDP-Gal:betaGlcNAc beta 1,3-galactosyltransferase, polypeptide 2	143640697	1	0.632449	1.58116	-0.66098	7.02946	-3.92807	0.00122381	0.158378	-0.907374	7.80435	6.69678	6.88575	6.63966	7.42519	6.50169	7.32451	6.95776	1437644_at	ENSMUSG00000033849
1452244_at	Medag	70717	mesenteric estrogen dependent adipogenesis	149411806	5	1.49586	0.668511	0.580977	7.40048	3.91928	0.00124655	0.159654	-0.92504	7.31474	7.84467	7.27359	7.93362	7.00773	7.37958	6.84392	7.60602	1452244_at	ENSMUSG00000029659
1441634_at	Ntng1	80883	netrin G1	-109780050	3	0.694129	1.44066	-0.526725	7.30636	-3.91878	0.00124785	0.159654	-0.92604	7.69151	6.90832	7.43458	6.9085	7.68622	7.38154	7.46658	6.97362	1441634_at	ENSMUSG00000059857
1427445_a_at	Ttn	22138	titin	-76703984	2	0.735637	1.35937	-0.442933	4.68362	-3.91089	0.00126865	0.161398	-0.941899	4.98134	4.45888	4.87739	4.37766	4.77169	4.45815	4.98995	4.55394	1427445_a_at	ENSMUSG00000051747
1421101_a_at	Ldb2	16826	LIM domain binding 2	-44472133	5	0.747458	1.33787	-0.419936	9.00582	-3.86221	0.00140489	0.177727	-1.03974	9.11504	8.7805	9.22375	8.80896	9.26876	8.78364	9.25559	8.8103	1421101_a_at	ENSMUSG00000039706
1424511_at	Aurka	20878	aurora kinase A	-172356196	2	0.731874	1.36635	-0.450332	6.68643	-3.85593	0.00142351	0.178385	-1.05236	7.01385	6.51176	7.04105	6.51913	6.85504	6.40299	6.73645	6.41118	1424511_at	ENSMUSG00000027496
1435479_at	Bmp7	12162	bone morphogenetic protein 7	-172869687	2	0.749047	1.33503	-0.416872	7.26277	-3.85512	0.00142594	0.178385	-1.05399	7.44652	7.10416	7.45038	7.05065	7.53053	6.99271	7.45738	7.0698	1435479_at	ENSMUSG00000008999
1443471_at	Zbtb20	56490	zinc finger and BTB domain containing 20	43247284	16	0.674865	1.48178	-0.567328	7.25593	-3.83262	0.00149482	0.185064	-1.09921	7.63256	6.94586	7.22553	6.94266	7.79388	7.28175	7.50639	6.71878	1443471_at	ENSMUSG00000022708
1436800_at	Fstl5	213262	follistatin-like 5	76075583	3	0.671921	1.48827	-0.573636	9.20533	-3.83035	0.00150197	0.185064	-1.10378	9.77403	9.00664	9.40868	9.23434	9.275	8.59828	9.51088	8.83478	1436800_at	ENSMUSG00000034098
1422602_a_at	Wnt5b	22419	wingless-related MMTV integration site 5B	-119432531	6	0.696421	1.43591	-0.521968	4.92656	-3.82971	0.00150398	0.185064	-1.10507	4.96805	4.90634	5.25119	4.7608	5.37611	4.58915	5.15483	4.40602	1422602_a_at	ENSMUSG00000030170
1432039_a_at	Lrp2bp	67620	Lrp2 binding protein	46010602	8	0.7303	1.3693	-0.453438	4.58429	-3.79313	0.00162395	0.198739	-1.1786	4.7955	4.1537	4.76187	4.28532	4.85535	4.45361	4.83132	4.53766	1432039_a_at	ENSMUSG00000031637
1439128_at	Zbtb20	56490	zinc finger and BTB domain containing 20	43247284	16	0.711007	1.40646	-0.492064	9.1044	-3.76546	0.00172106	0.209485	-1.23423	9.24663	8.92659	9.18138	8.80355	9.53114	9.06777	9.44257	8.63556	1439128_at	ENSMUSG00000022708
1439586_at	LOC548102	548102	uncharacterized LOC548102	NA	NA	0.663268	1.50769	-0.592337	6.01457	-3.75439	0.00176156	0.213262	-1.2565	6.19389	5.40488	6.33265	5.47327	6.24796	6.18692	6.46844	5.80852	1439586_at	NA
1428909_at	A130040M12Rik	319269	RIKEN cDNA A130040M12 gene	NA	NA	0.657012	1.52204	-0.606007	4.64309	-3.73985	0.00181617	0.218698	-1.28572	5.23403	4.3409	4.38555	4.22771	5.15817	4.33437	5.0066	4.45735	1428909_at	NA
1451452_a_at	Rgs16	19734	regulator of G-protein signaling 16	153740353	1	0.687254	1.45507	-0.541084	6.80069	-3.7317	0.00184753	0.221291	-1.30211	6.89728	6.51153	7.45274	6.7795	7.02778	6.3348	6.90712	6.49475	1451452_a_at	ENSMUSG00000026475
1459344_at	9630019E01Rik	319967	RIKEN cDNA 9630019E01 gene	NA	NA	0.688115	1.45325	-0.539278	5.74843	-3.72047	0.0018916	0.225371	-1.32467	5.89402	5.13786	5.88866	5.3544	6.12423	5.73442	6.16536	5.68848	1459344_at	NA
1419688_at	Gpc6	23888	glypican 6	116925315	14	0.729404	1.37098	-0.455211	6.13256	-3.7167	0.00190665	0.225969	-1.33226	6.16224	5.88169	6.54821	6.04291	6.34361	5.93215	6.38661	5.76306	1419688_at	ENSMUSG00000058571
1416455_a_at	Cryab	12955	crystallin, alpha B	50752758	9	0.228718	4.37219	-2.12836	10.9008	-3.70907	0.00193747	0.228419	-1.3476	10.0442	10.4389	11.3238	10.3991	14.0253	9.48513	12.4664	9.02315	1416455_a_at	ENSMUSG00000032060
1454708_at	Ablim1	226251	actin-binding LIM protein 1	-57033264	19	0.735299	1.35999	-0.443597	10.4265	-3.70339	0.00196073	0.228442	-1.35901	10.4582	10.1633	10.5458	10.1887	10.8241	10.2477	10.7653	10.2192	1454708_at	ENSMUSG00000025085
1450922_a_at	Tgfb2	21808	transforming growth factor, beta 2	-186623186	1	0.679836	1.47094	-0.556742	8.65444	-3.70261	0.00196392	0.228442	-1.36057	8.7719	8.50424	8.54982	8.32636	9.28904	8.34289	9.12046	8.33077	1450922_a_at	ENSMUSG00000039239
1456168_at	Ccnjl	380694	cyclin J-like	43528749	11	0.686052	1.45762	-0.54361	4.09143	-3.7016	0.0019681	0.228442	-1.3626	4.27841	3.74945	4.72353	4.12093	4.22237	3.58924	4.22863	3.81887	1456168_at	ENSMUSG00000044707
1429796_at	Kalrn	545156	kalirin, RhoGEF kinase	-34152025	16	0.675905	1.4795	-0.565108	5.30834	-3.68739	0.00202776	0.234159	-1.39117	5.70041	5.2332	5.24765	5.05646	5.98246	4.95223	5.43304	4.86124	1429796_at	ENSMUSG00000061751
1437894_at	Prox1	19130	prospero homeobox 1	-190121777	1	0.696074	1.43663	-0.522688	9.68	-3.66657	0.00211842	0.24338	-1.43299	9.88379	9.22961	9.62418	9.37014	10.2439	9.44426	10.0134	9.63061	1437894_at	ENSMUSG00000010175
1423250_a_at	Tgfb2	21808	transforming growth factor, beta 2	-186623186	1	0.708674	1.41109	-0.496807	9.90783	-3.65782	0.00215772	0.246637	-1.45056	9.83252	9.73452	10.1456	9.80006	10.4107	9.53982	10.2361	9.5633	1423250_a_at	ENSMUSG00000039239
1437506_at	Adamts6	108154	a disintegrin-like and metallopeptidase (reprolysin type) with thrombospondin type 1 motif, 6	104287873	13	0.665273	1.50314	-0.587982	5.17336	-3.65114	0.00218824	0.248862	-1.46399	5.29098	4.73029	5.75083	5.23181	5.66964	4.62486	5.15797	4.93052	1437506_at	ENSMUSG00000046169
1421682_a_at	Tcte3	21647	t-complex-associated testis expressed 3	-15027154	17	0.695572	1.43767	-0.523729	5.28919	-3.64844	0.00220067	0.249018	-1.4694	5.46855	5.29255	5.50796	4.62354	5.51519	5.18129	5.7125	5.01191	1421682_a_at	ENSMUSG00000079707
1439278_at	Zbtb20	56490	zinc finger and BTB domain containing 20	43247284	16	0.737454	1.35602	-0.439376	8.08211	-3.63397	0.00226863	0.255425	-1.49847	8.33306	7.9916	8.26393	7.82098	8.43933	7.96542	8.17086	7.67168	1439278_at	ENSMUSG00000022708
1421152_a_at	Gnao1	14681	guanine nucleotide binding protein, alpha O	93810838	8	0.753525	1.3271	-0.408272	10.4565	-3.62367	0.00231827	0.259653	-1.51915	10.6042	10.2596	10.5912	10.2526	10.6633	10.3479	10.7838	10.1494	1421152_a_at	ENSMUSG00000031748
1440565_at	NA	NA	NA	NA	NA	0.694476	1.43993	-0.526003	5.44868	-3.62143	0.00232924	0.259653	-1.52366	5.63274	4.87267	5.61447	5.00008	5.78422	5.5361	5.81531	5.33388	1440565_at	NA
1423312_at	Tpbg	21983	trophoblast glycoprotein	85842852	9	0.7361	1.35851	-0.442025	3.61616	-3.59701	0.00245188	0.271978	-1.57267	3.8136	3.53768	3.67687	3.47912	3.85417	3.35846	4.00407	3.20535	1423312_at	ENSMUSG00000035274
1447576_at	2010001K21Rik	69829	RIKEN cDNA 2010001K21 gene	NA	NA	0.700071	1.42843	-0.514427	4.18127	-3.59429	0.00246596	0.272167	-1.57814	4.79036	3.97208	4.47731	4.11471	4.1429	3.82194	4.34335	3.78748	1447576_at	NA
1443390_at	NA	NA	NA	NA	NA	0.724134	1.38096	-0.465671	5.74539	-3.59202	0.00247776	0.272167	-1.5827	5.84429	5.38783	5.91791	5.62861	6.18711	5.71517	5.96361	5.31863	1443390_at	NA
1439904_at	Fstl5	213262	follistatin-like 5	76075583	3	0.757918	1.3194	-0.399887	9.86209	-3.56953	0.00259771	0.283957	-1.62783	10.0821	9.70002	9.99508	9.68843	10.088	9.51126	10.0829	9.74887	1439904_at	ENSMUSG00000034098
1419748_at	Abcd2	26874	ATP-binding cassette, sub-family D (ALD), member 2	-91145871	15	0.72466	1.37996	-0.464624	8.36097	-3.56601	0.00261699	0.284683	-1.63489	8.49012	7.92581	8.53595	8.41906	8.71038	7.98582	8.63668	8.18395	1419748_at	ENSMUSG00000055782
1445900_at	NA	NA	NA	NA	NA	0.678581	1.47366	-0.559407	5.01576	-3.55995	0.00265053	0.286945	-1.64704	4.80922	4.76806	5.62574	4.64953	5.33024	4.92339	5.41665	4.60324	1445900_at	NA
1419011_at	Cryba2	12958	crystallin, beta A2	-74889944	1	0.136293	7.33716	-2.87522	10.258	-3.53068	0.00281871	0.303692	-1.70573	9.50804	10.2823	11.0992	10.1505	13.8382	8.5821	12.3371	6.26681	1419011_at	ENSMUSG00000006546
1418778_at	Ccdc109b	66815	coiled-coil domain containing 109B	-129914960	3	0.75139	1.33087	-0.412365	5.9582	-3.50333	0.00298553	0.320134	-1.76055	6.11749	5.72643	6.05495	5.90725	6.31894	5.6221	6.16616	5.7523	1418778_at	ENSMUSG00000027994
1452486_a_at	Cryaa	12954	crystallin, alpha A	31677945	17	0.123089	8.1242	-3.02223	11.3108	-3.49213	0.00305665	0.326207	-1.78299	10.7655	11.405	12.3408	11.2952	14.6769	9.88544	13.5043	6.61299	1452486_a_at	ENSMUSG00000024041
1429049_at	Nuak2	74137	NUAK family, SNF1-like kinase, 2	132316125	1	0.756685	1.32155	-0.402236	7.27415	-3.48377	0.00311083	0.330423	-1.79973	7.36895	7.16829	7.54922	7.17743	7.54019	6.99731	7.4427	6.94909	1429049_at	ENSMUSG00000009772
1427019_at	Ptprz1	19283	protein tyrosine phosphatase, receptor type Z, polypeptide 1	22875502	6	1.34689	0.742452	0.42963	9.30228	3.47973	0.00313736	0.330776	-1.80782	8.86689	9.35984	9.12767	9.49724	9.10878	9.66411	9.2465	9.54717	1427019_at	ENSMUSG00000068748
1420686_at	Cryba4	12959	crystallin, beta A4	-112246533	5	0.139274	7.1801	-2.844	9.07415	-3.47879	0.00314353	0.330776	-1.80969	8.51245	9.35008	9.9274	8.91458	12.5246	7.45348	11.0201	4.89044	1420686_at	ENSMUSG00000066975
1417393_a_at	Fam132a	67389	family with sequence similarity 132, member A	155962312	4	0.757732	1.31973	-0.40024	8.66164	-3.47118	0.00319419	0.334543	-1.82492	8.85719	8.54392	9.01047	8.54137	8.76081	8.3534	8.81858	8.4074	1417393_a_at	ENSMUSG00000023571
1437433_at	B3galt2	26878	UDP-Gal:betaGlcNAc beta 1,3-galactosyltransferase, polypeptide 2	143640697	1	0.670714	1.49095	-0.576231	8.0477	-3.46534	0.00323363	0.33677	-1.83661	8.71993	8.0079	7.97337	7.42207	8.38542	7.64568	8.26453	7.96268	1437433_at	ENSMUSG00000033849
1454731_at	Myo10	17909	myosin X	25622550	15	0.751265	1.33109	-0.412607	8.40514	-3.46362	0.00324537	0.33677	-1.84006	8.45604	8.32493	8.53628	8.14112	8.78899	8.21276	8.66446	8.11652	1454731_at	ENSMUSG00000022272
1451450_at	Fam210b	67017	family with sequence similarity 210, member B	172345577	2	0.641659	1.55846	-0.640122	8.38332	-3.44835	0.00335119	0.346156	-1.87061	8.83885	8.47256	8.77451	7.89296	8.6628	7.46731	8.53736	8.4202	1451450_at	ENSMUSG00000027495
1418306_at	Crybb1	12960	crystallin, beta B1	112255821	5	0.261737	3.82063	-1.93381	8.46074	-3.42905	0.00348987	0.358731	-1.90921	7.78021	8.3966	8.91297	8.23122	11.3865	6.94235	9.63085	6.40515	1418306_at	ENSMUSG00000029343
1454903_at	Ngfr	18053	nerve growth factor receptor (TNFR superfamily, member 16)	-95568821	11	1.30033	0.769033	0.378883	8.34912	3.42664	0.00350754	0.358731	-1.91402	8.09658	8.53521	8.17734	8.5153	8.16935	8.65571	8.19544	8.44802	1454903_at	ENSMUSG00000000120
1423420_at	Adrb1	11554	adrenergic receptor, beta 1	56722372	19	0.678326	1.47422	-0.55995	9.42083	-3.42486	0.00352072	0.358731	-1.91758	9.82661	9.26584	9.29086	8.70131	9.81309	9.33584	9.87265	9.26042	1423420_at	ENSMUSG00000035283
1457984_at	Crh	12918	corticotropin releasing hormone	-19693401	3	1.694	0.59032	0.76043	6.9159	3.40966	0.0036349	0.368696	-1.94795	6.7504	7.76608	6.59407	6.78611	6.55652	6.76973	6.24176	7.86255	1457984_at	ENSMUSG00000049796
1441818_at	Fer1l6	631797	fer-1-like 6 (C. elegans)	NA	NA	1.37326	0.728195	0.457603	3.87547	3.40179	0.00369551	0.372038	-1.96368	3.54926	4.13507	3.97532	4.20751	3.52867	4.19382	3.53341	3.88067	1441818_at	ENSMUSG00000037106
1431821_a_at	Eps8l1	67425	EPS8-like 1	4464742	7	0.489778	2.04174	-1.0298	5.51573	-3.4011	0.00370089	0.372038	-1.96506	5.27093	4.91067	6.92596	5.04957	6.71505	4.94599	5.21059	5.09709	1431821_a_at	NA
1419417_at	Vegfc	22341	vascular endothelial growth factor C	54077532	8	1.40429	0.712102	0.489843	5.42313	3.39676	0.00373471	0.37377	-1.97371	4.92916	5.66136	5.42099	5.97838	5.31536	5.51503	5.04733	5.51745	1419417_at	ENSMUSG00000031520
1437066_at	Zbtb20	56490	zinc finger and BTB domain containing 20	43247284	16	0.751684	1.33035	-0.411802	8.45504	-3.37452	0.00391324	0.389904	-2.0181	8.60325	8.27726	8.5349	8.35949	8.80118	8.33672	8.70444	8.02309	1437066_at	ENSMUSG00000022708
1434369_a_at	Cryab	12955	crystallin, alpha B	50752758	9	0.309132	3.23487	-1.69371	11.773	-3.3635	0.00400489	0.397278	-2.0401	11.0651	11.6048	11.7776	11.1405	14.4102	10.653	13.2264	10.3061	1434369_a_at	ENSMUSG00000032060
1420536_at	Crybb2	12961	crystallin, beta B2	-113058265	5	0.14079	7.10278	-2.82838	11.125	-3.35964	0.00403741	0.398747	-2.04779	10.7846	11.5686	11.9746	11.0707	14.2427	9.66925	13.1547	6.53451	1420536_at	ENSMUSG00000042240
1457872_at	NA	NA	NA	NA	NA	0.754285	1.32576	-0.406819	5.74368	-3.33416	0.00425919	0.418814	-2.09858	5.95901	5.45894	6.17874	5.46365	5.86937	5.61338	5.78125	5.62513	1457872_at	NA
1439983_a_at	Asic3	171209	acid-sensing (proton-gated) ion channel 3	24413451	5	0.719623	1.38962	-0.474687	9.06756	-3.31121	0.00446926	0.43756	-2.14427	9.10027	8.78669	9.4823	9.06823	9.37118	8.47327	9.26586	8.99267	1439983_a_at	ENSMUSG00000038276
1422550_a_at	Map6	17760	microtubule-associated protein 6	99267447	7	0.7685	1.30124	-0.379884	8.64363	-3.29987	0.00457684	0.444602	-2.16684	8.74743	8.36938	8.74273	8.59335	8.9337	8.44714	8.91042	8.40488	1422550_a_at	ENSMUSG00000055407
1425217_a_at	Synj2	20975	synaptojanin 2	5975586	17	0.694179	1.44055	-0.52662	5.39655	-3.29911	0.00458418	0.444602	-2.16836	5.2339	5.23286	5.73825	5.44997	5.81582	4.95695	5.85148	4.89319	1425217_a_at	ENSMUSG00000023805
1453603_at	2700022O18Rik	72591	RIKEN cDNA 2700022O18 gene	NA	NA	0.736675	1.35745	-0.440899	6.90295	-3.29742	0.00460042	0.444602	-2.17172	7.29927	6.83582	7.20361	6.58908	6.99251	6.42581	6.99819	6.87928	1453603_at	NA
1442018_at	Btg1	12226	B cell translocation gene 1, anti-proliferative	96617001	10	1.31043	0.763108	0.390041	8.24899	3.29029	0.00466976	0.449375	-2.18591	8.05329	8.48992	8.02886	8.22949	8.15924	8.58113	7.97449	8.4755	1442018_at	ENSMUSG00000036478
1433719_at	Slc9a9	331004	solute carrier family 9 (sodium/hydrogen exchanger), member 9	94669892	9	0.731117	1.36777	-0.451825	6.26093	-3.27741	0.0047975	0.459702	-2.21149	6.58854	6.14412	6.72187	6.14843	6.4274	5.7702	6.20956	6.07733	1433719_at	ENSMUSG00000031129
1443218_at	NA	NA	NA	NA	NA	0.734625	1.36124	-0.44492	5.63589	-3.27509	0.00482088	0.459986	-2.2161	6.14789	5.33388	5.54202	5.31662	5.92321	5.45434	5.82028	5.54887	1443218_at	NA
1458106_at	Tmem60	212090	transmembrane protein 60	20882453	5	0.752879	1.32823	-0.40951	6.2191	-3.26994	0.0048732	0.461666	-2.22634	6.33496	6.1146	6.41068	5.72889	6.3969	6.06555	6.55288	6.14835	1458106_at	ENSMUSG00000045435
1416091_at	Map4	17758	microtubule-associated protein 4	109931774	9	0.772004	1.29533	-0.37332	11.4583	-3.26933	0.0048795	0.461666	-2.22756	11.5582	11.2771	11.5311	11.2054	11.6951	11.271	11.7955	11.3331	1416091_at	ENSMUSG00000032479
1433592_at	Calm1	12313	calmodulin 1	100199541	12	0.783149	1.2769	-0.352641	11.966	-3.26054	0.00497014	0.467553	-2.245	12.1153	11.8253	12.1255	11.7429	12.1253	11.7573	12.2032	11.8333	1433592_at	ENSMUSG00000001175
1460477_at	Fam135b	70363	family with sequence similarity 135, member B	-71445678	15	0.702306	1.42388	-0.509827	6.21742	-3.25928	0.00498325	0.467553	-2.2475	6.64228	5.88472	6.70975	6.31063	6.3707	5.65024	6.16662	6.00446	1460477_at	ENSMUSG00000036800
1417483_at	Nfkbiz	80859	nuclear factor of kappa light polypeptide gene enhancer in B cells inhibitor, zeta	-55811377	16	0.738456	1.35418	-0.437416	8.17719	-3.2518	0.00506202	0.472973	-2.26236	8.47569	8.17907	8.21968	7.63839	8.52775	7.97888	8.36046	8.03758	1417483_at	ENSMUSG00000035356
1441101_at	Hecw1	94253	HECT, C2 and WW domain containing E3 ubiquitin protein ligase 1	-14226438	13	0.751505	1.33066	-0.412145	7.57095	-3.24734	0.00510953	0.47544	-2.27121	7.74456	7.34867	7.8457	7.58972	7.77917	7.07192	7.73865	7.44919	1441101_at	ENSMUSG00000021301
1420453_at	Crygs	12970	crystallin, gamma S	-22805203	16	0.116185	8.60697	-3.10551	10.8777	-3.2422	0.00516482	0.478607	-2.2814	10.4553	11.3287	11.9521	10.9897	14.1473	9.43194	13.1669	5.54926	1420453_at	ENSMUSG00000033501
1458863_at	6330415G19Rik	320020	RIKEN cDNA 6330415G19 gene	NA	NA	0.689321	1.4507	-0.536752	7.11931	-3.23986	0.00519025	0.478992	-2.28605	7.42836	6.75352	7.62706	7.11801	6.94223	6.51127	7.55308	7.02092	1458863_at	NA
1457459_at	AU014973	103333	expressed sequence AU014973	NA	NA	0.735974	1.35874	-0.442274	6.19073	-3.23471	0.00524649	0.482206	-2.29626	6.05277	6.06473	6.38128	5.92459	6.58825	6.02822	6.62519	5.86085	1457459_at	NA
1453072_at	Gpr160	71862	G protein-coupled receptor 160	30855950	3	0.686332	1.45702	-0.543021	4.46887	-3.22307	0.00537586	0.492088	-2.31932	4.21533	3.96595	4.97376	4.29196	5.10144	4.23162	4.67097	4.29989	1453072_at	ENSMUSG00000037661
1443702_at	Map4	17758	microtubule-associated protein 4	109931774	9	0.758936	1.31763	-0.39795	6.86812	-3.21516	0.00546562	0.498279	-2.33499	7.06198	6.57131	6.99893	6.8344	7.23786	6.783	6.9696	6.48786	1443702_at	ENSMUSG00000032479
1441240_at	NA	NA	NA	NA	NA	0.684655	1.46059	-0.546551	4.48206	-3.21077	0.00551616	0.500859	-2.3437	4.60292	3.89173	4.44149	4.02985	4.96996	4.64591	5.00699	4.26765	1441240_at	NA
1456344_at	Tnc	21923	tenascin C	-63959785	4	1.35477	0.738131	0.438052	4.11895	3.20563	0.00557572	0.504233	-2.35387	3.98151	4.15858	3.57446	4.24912	4.00515	4.55345	4.03857	4.39076	1456344_at	ENSMUSG00000028364
1421040_a_at	Gsta2	14858	glutathione S-transferase, alpha 2 (Yc2)	-78331020	9	1.63068	0.613241	0.705474	6.20474	3.19294	0.00572577	0.510366	-2.37898	5.73322	7.27616	6.27615	6.32893	5.47228	6.58947	5.92638	6.03536	1421040_a_at	ENSMUSG00000057933
1431160_x_at	6030426L16Rik	628850	RIKEN cDNA 6030426L16 gene	NA	NA	0.769564	1.29944	-0.377886	6.02939	-3.19213	0.00573545	0.510366	-2.38058	6.17196	5.76113	6.36013	6.01152	6.19912	5.70366	6.14213	5.88549	1431160_x_at	NA
1436793_at	St18	240690	suppression of tumorigenicity 18	6487231	1	0.74308	1.34575	-0.42841	8.04439	-3.19199	0.00573712	0.510366	-2.38086	8.44149	7.90363	8.3756	7.95626	8.13882	7.53528	8.07848	7.92559	1436793_at	ENSMUSG00000033740
1451577_at	Zbtb20	56490	zinc finger and BTB domain containing 20	43247284	16	0.752181	1.32947	-0.410849	8.6018	-3.1913	0.0057454	0.510366	-2.38222	8.7029	8.38651	8.88825	8.44139	8.90632	8.63375	8.73145	8.12387	1451577_at	ENSMUSG00000022708
1437090_at	Ccdc63	330188	coiled-coil domain containing 63	-122108056	5	1.33303	0.750171	0.414709	5.94055	3.19035	0.00575686	0.510366	-2.38411	5.64567	6.20239	5.60952	6.41358	5.87158	5.94449	5.80601	6.03116	1437090_at	ENSMUSG00000043036
1450671_at	Cryba1	12957	crystallin, beta A1	-77718732	11	0.101307	9.87096	-3.30319	10.8188	-3.18782	0.00578741	0.511062	-2.38911	10.5001	11.2249	11.869	11.0329	14.2871	9.45195	13.2254	4.9591	1450671_at	ENSMUSG00000000724
1438452_at	Nebl	74103	nebulette	-17346734	2	0.769657	1.29928	-0.377712	9.55827	-3.17823	0.00590466	0.519379	-2.40807	9.64121	9.44989	9.93077	9.47112	9.65618	9.25184	9.76037	9.30481	1438452_at	ENSMUSG00000053702
1456527_at	Hecw1	94253	HECT, C2 and WW domain containing E3 ubiquitin protein ligase 1	-14226438	13	0.767881	1.30228	-0.381045	8.89855	-3.16846	0.00602647	0.528031	-2.42737	8.99352	8.62409	9.00522	8.64002	9.04667	8.84941	9.3109	8.71861	1456527_at	ENSMUSG00000021301
1423287_at	Cbln1	12404	cerebellin 1 precursor protein	-87468853	8	1.28042	0.780992	0.35662	7.67853	3.16248	0.00610226	0.5326	-2.43918	7.43779	7.82127	7.47089	7.94214	7.44042	7.79604	7.65176	7.8679	1423287_at	ENSMUSG00000031654
1450650_at	Myo10	17909	myosin X	25622550	15	0.737049	1.35676	-0.440168	8.0991	-3.15436	0.00620671	0.539624	-2.45522	7.93331	7.96255	8.44553	7.98157	8.55762	7.80158	8.34029	7.77038	1450650_at	ENSMUSG00000022272
1419005_at	Crybb3	12962	crystallin, beta B3	-113075839	5	0.305831	3.26978	-1.70919	8.98509	-3.14624	0.00631291	0.546747	-2.47124	7.95624	8.57081	9.34652	8.68959	11.8443	7.74678	10.2117	7.51481	1419005_at	ENSMUSG00000029352
1422544_at	Myo10	17909	myosin X	25622550	15	0.774774	1.2907	-0.368153	7.27747	-3.13818	0.0064201	0.5539	-2.48714	7.2901	7.03618	7.46455	7.12087	7.6652	7.11796	7.42634	7.09856	1422544_at	ENSMUSG00000022272
1417473_a_at	Ppcs	106564	phosphopantothenoylcysteine synthetase	-119418533	4	0.781325	1.27988	-0.356005	5.12549	-3.13291	0.0064911	0.557888	-2.49752	5.46272	4.98475	5.26674	4.99554	5.27242	4.84775	5.21208	4.96191	1417473_a_at	ENSMUSG00000028636
1443612_at	Ano3	228432	anoctamin 3	-110687971	2	0.723406	1.38235	-0.467123	4.8608	-3.12753	0.00656446	0.562048	-2.50813	5.38473	4.6589	5.21366	4.94112	4.83793	4.44516	4.94112	4.46377	1443612_at	ENSMUSG00000074968
1431220_at	2810416G20Rik	100040353	RIKEN cDNA 2810416G20 gene	NA	NA	0.766779	1.30416	-0.383118	4.54035	-3.11648	0.00671766	0.572986	-2.5299	4.73192	4.50617	4.61771	4.24981	4.90461	4.18371	4.67341	4.45549	1431220_at	NA
1452016_at	Alox5ap	11690	arachidonate 5-lipoxygenase activating protein	149265058	5	0.730349	1.36921	-0.453343	9.86165	-3.1092	0.00682052	0.577504	-2.54423	10.4567	9.64025	10.078	9.3927	9.99466	9.83321	9.82392	9.67374	1452016_at	ENSMUSG00000060063
1424857_a_at	Trim34a	94094	tripartite motif-containing 34A	104244457	7	1.36839	0.730788	0.452475	5.96741	3.1091	0.00682192	0.577504	-2.54443	5.61646	6.01312	5.47063	6.48964	6.0227	6.17885	5.85491	6.09299	1424857_a_at	ENSMUSG00000056144
1423594_a_at	Ednrb	13618	endothelin receptor type B	-103814615	14	1.44202	0.693473	0.528089	6.93856	3.10231	0.00691925	0.582977	-2.55779	6.64566	7.68829	6.85223	7.27589	6.80798	6.799	6.39221	7.04725	1423594_a_at	ENSMUSG00000022122
1442716_at	Trmt10c	52575	tRNA methyltransferase 10C	-56033720	16	0.746785	1.33907	-0.421236	4.21083	-3.10099	0.00693835	0.582977	-2.56039	4.64705	4.23131	4.54366	3.84564	4.29466	4.04621	4.20043	3.8777	1442716_at	ENSMUSG00000044763
1442740_at	Prdm5	70779	PR domain containing 5	65778962	6	0.708297	1.41184	-0.497573	5.35024	-3.09445	0.00703353	0.588777	-2.57323	5.40946	5.15249	5.64817	4.6377	5.57876	5.5223	5.75974	5.09335	1442740_at	ENSMUSG00000029913
1452035_at	Col4a1	12826	collagen, type IV, alpha 1	-11198423	8	0.456213	2.19196	-1.13222	8.04686	-3.08332	0.00719875	0.600376	-2.59512	7.89076	7.35865	8.12949	7.57297	10.3101	7.5566	8.12153	7.43476	1452035_at	ENSMUSG00000031502
1453851_a_at	Gadd45g	23882	growth arrest and DNA-damage-inducible 45 gamma	51846675	13	0.76832	1.30154	-0.38022	7.59526	-3.07985	0.00725101	0.602503	-2.60193	7.75983	7.34483	8.0172	7.5812	7.66114	7.2941	7.70329	7.40046	1453851_a_at	ENSMUSG00000021453
1457899_at	Kalrn	545156	kalirin, RhoGEF kinase	-34152025	16	0.710718	1.40703	-0.492651	4.42465	-3.0735	0.00734747	0.608273	-2.61439	5.00824	4.32646	4.7189	4.21052	4.78707	3.95731	4.16968	4.21899	1457899_at	ENSMUSG00000061751
1456921_at	NA	NA	NA	NA	NA	1.30289	0.767525	0.381715	4.09088	3.06985	0.00740357	0.60989	-2.62155	3.68769	4.44407	3.8497	4.21614	4.09419	4.28428	3.96849	4.18244	1456921_at	NA
1426225_at	Rbp4	19662	retinol binding protein 4, plasma	-38116620	19	1.2927	0.773577	0.370384	6.46546	3.06871	0.00742117	0.60989	-2.62379	6.27971	6.83818	6.31434	6.67429	6.28023	6.40024	6.2468	6.6899	1426225_at	ENSMUSG00000024990
1438450_at	Lin7a	108030	lin-7 homolog A (C. elegans)	107271831	10	0.786069	1.27215	-0.347273	10.0819	-3.06508	0.00747749	0.612284	-2.63091	10.2264	9.90022	10.3166	10.069	10.257	9.78605	10.2221	9.87775	1438450_at	ENSMUSG00000019906
1448594_at	Wisp1	22402	WNT1 inducible signaling pathway protein 1	66891393	15	0.783692	1.27601	-0.351642	8.94598	-3.05184	0.00768667	0.627132	-2.65689	9.21854	8.81792	8.96217	8.65968	9.2152	8.81642	9.09131	8.78663	1448594_at	ENSMUSG00000005124
1433032_at	2900064K03Rik	72976	RIKEN cDNA 2900064K03 gene	NA	NA	1.28317	0.779322	0.359709	7.30612	3.04442	0.00780625	0.634589	-2.67142	7.03846	7.40539	6.985	7.45144	7.2228	7.45938	7.25881	7.6277	1433032_at	NA
1438323_at	Lim2	233187	lens intrinsic membrane protein 2	43430101	7	0.379519	2.63491	-1.39776	7.21413	-3.04099	0.00786226	0.635023	-2.67815	6.51339	6.79761	7.30005	6.83556	9.81456	6.21099	8.02401	6.21683	1438323_at	ENSMUSG00000004613
1432940_at	5730405N03Rik	70509	RIKEN cDNA 5730405N03 gene	NA	NA	0.76032	1.31524	-0.395321	5.26854	-3.04064	0.007868	0.635023	-2.67883	5.21918	4.99842	5.42584	4.91282	5.54854	5.24896	5.67124	5.12331	1432940_at	NA
1428154_s_at	Ppapdc1b	71910	phosphatidic acid phosphatase type 2 domain containing 1B	25720048	8	0.778289	1.28487	-0.361622	8.094	-3.03276	0.00799792	0.643204	-2.69424	8.50998	7.96723	8.16387	7.96247	8.19448	7.81409	8.23089	7.90895	1428154_s_at	ENSMUSG00000031570
1454822_x_at	Apcdd1	494504	adenomatosis polyposis coli down-regulated 1	62922327	18	0.765893	1.30567	-0.384785	8.6052	-3.02198	0.0081794	0.653748	-2.71534	8.68568	8.41573	8.56488	8.35454	8.90018	8.35803	9.03961	8.52292	1454822_x_at	ENSMUSG00000071847
1442746_at	NA	NA	NA	NA	NA	0.735204	1.36017	-0.443784	5.92893	-3.02152	0.00818709	0.653748	-2.71623	5.95998	5.73955	6.5891	5.85889	6.07212	5.51581	5.9821	5.71392	1442746_at	NA
1421943_at	Tgfa	21802	transforming growth factor alpha	86195251	6	0.783104	1.27697	-0.352724	6.98754	-3.01909	0.00822864	0.654744	-2.72099	7.13119	6.74078	7.13952	6.82996	7.05349	6.94797	7.33143	6.72601	1421943_at	ENSMUSG00000029999
1448273_at	Gss	14854	glutathione synthetase	-155563183	2	0.750237	1.33291	-0.414581	7.41959	-3.01472	0.00830377	0.658396	-2.72953	7.59143	7.35849	7.51962	7.11765	7.99898	7.23241	7.39749	7.14064	1448273_at	ENSMUSG00000027610
1456067_at	Gli3	14634	GLI-Kruppel family member GLI3	15463723	13	1.27149	0.786477	0.346524	6.61301	3.00132	0.00853829	0.674327	-2.75571	6.42566	6.79859	6.27751	6.86919	6.5586	6.80024	6.4972	6.67705	1456067_at	ENSMUSG00000021318
1427182_s_at	Ldlrad4	52662	low density lipoprotein receptor class A domain containing 4	67933257	18	1.44319	0.692909	0.529262	4.43164	2.99804	0.00859653	0.674327	-2.7621	4.15159	4.44633	4.26391	5.23758	4.33751	4.29826	3.91503	4.80291	1427182_s_at	ENSMUSG00000024544
1421100_a_at	Dab1	13131	disabled 1	104367560	4	0.773562	1.29272	-0.370412	5.8355	-2.99684	0.00861803	0.674327	-2.76444	6.15397	5.57186	6.03865	5.83867	6.00997	5.45552	5.88021	5.73511	1421100_a_at	ENSMUSG00000028519
1433601_at	Adra2a	11551	adrenergic receptor, alpha 2a	54045182	19	0.790505	1.26501	-0.339153	4.77628	-2.99537	0.00864443	0.674327	-2.76732	4.93755	4.47945	4.92359	4.69399	5.02248	4.54368	4.89982	4.70971	1433601_at	ENSMUSG00000033717
1417065_at	Egr1	13653	early growth response 1	34861207	18	1.75421	0.570058	0.810818	9.76594	2.99481	0.00865443	0.674327	-2.7684	8.80057	9.73386	9.10024	9.79087	9.7467	10.0459	9.79462	11.1148	1417065_at	ENSMUSG00000038418
1425286_at	Crygn	214301	crystallin, gamma N	-24751002	5	0.395782	2.52664	-1.33722	5.13281	-2.98629	0.00880893	0.683999	-2.78502	4.41493	4.70956	5.24812	4.62509	7.69503	4.28801	5.84762	4.23415	1425286_at	ENSMUSG00000038135
1439897_at	Nebl	74103	nebulette	-17346734	2	0.774403	1.29132	-0.368844	4.81014	-2.97744	0.0089722	0.694282	-2.80227	4.86295	4.50328	5.22809	4.74766	4.90834	4.53247	4.97889	4.71948	1439897_at	ENSMUSG00000053702
1452714_at	Tanc1	66860	tetratricopeptide repeat, ankyrin repeat and coiled-coil containing 1	59612044	2	0.78835	1.26847	-0.343092	8.71049	-2.97403	0.00903602	0.696826	-2.80892	8.72826	8.54797	8.9073	8.66265	8.98482	8.43582	8.90778	8.50935	1452714_at	ENSMUSG00000035168
1443237_at	NA	NA	NA	NA	NA	1.28935	0.775584	0.366645	5.56088	2.97198	0.00907448	0.697403	-2.81291	5.28037	5.55793	5.40247	5.63542	5.31362	5.88474	5.51378	5.89874	1443237_at	NA
1417950_a_at	Apoa2	11807	apolipoprotein A-II	171225054	1	0.782173	1.27849	-0.354441	6.50049	-2.96759	0.00915748	0.699438	-2.82145	6.82606	6.18516	6.59583	6.48701	6.58312	6.24714	6.70582	6.37376	1417950_a_at	ENSMUSG00000005681
1440200_at	Fam184b	58227	family with sequence similarity 184, member B	-45529705	5	0.783964	1.27557	-0.351141	7.27878	-2.9673	0.00916307	0.699438	-2.82202	7.35881	7.10407	7.30652	7.17915	7.56549	6.97858	7.58657	7.15102	1440200_at	ENSMUSG00000015879
1418599_at	Col11a1	12814	collagen, type XI, alpha 1	114030540	3	1.40702	0.710721	0.492645	6.2159	2.96355	0.00923463	0.702518	-2.82932	5.75836	6.04726	5.93138	6.49559	5.87316	6.87059	6.31539	6.43543	1418599_at	ENSMUSG00000027966
1453981_at	Fam122a	68034	family with sequence similarity 122, member A	-24475779	19	0.697657	1.43337	-0.519411	5.4543	-2.95479	0.00940393	0.710861	-2.84637	5.91827	4.88369	5.91316	5.69253	5.66838	4.95019	5.35621	5.25196	1453981_at	ENSMUSG00000074922
1436575_at	Grin3a	242443	glutamate receptor ionotropic, NMDA3A	-49661611	4	1.28611	0.777541	0.363009	6.58317	2.95366	0.00942586	0.710861	-2.84855	6.39725	6.63403	6.29623	6.99633	6.35929	6.65372	6.5539	6.77462	1436575_at	ENSMUSG00000039579
1416034_at	Cd24a	12484	CD24a antigen	43579169	10	0.38113	2.62378	-1.39165	8.15808	-2.95267	0.00944537	0.710861	-2.85049	7.71177	7.7913	7.88154	7.64292	10.8879	7.26396	8.93438	7.15083	1416034_at	ENSMUSG00000047139
1432057_a_at	Prdm5	70779	PR domain containing 5	65778962	6	0.769184	1.30008	-0.378598	8.15212	-2.95138	0.00947057	0.710861	-2.85299	8.24828	7.89583	8.65472	8.10589	8.26663	7.90782	8.19604	7.94174	1432057_a_at	ENSMUSG00000029913
1453568_at	Dapl1	76747	death associated protein-like 1	59484653	2	0.599559	1.66789	-0.738027	9.90303	-2.94076	0.00968133	0.724267	-2.87363	9.78731	9.69691	9.8836	9.70465	11.3185	9.44535	10.0988	9.28916	1453568_at	ENSMUSG00000026989
1449823_at	Dach2	93837	dachshund 2 (Drosophila)	113298256	X	1.27686	0.78317	0.352603	7.30975	2.93758	0.00974533	0.726641	-2.8798	7.09705	7.63433	7.04623	7.54013	7.2682	7.27399	7.12232	7.49576	1449823_at	ENSMUSG00000025592
1456097_a_at	Itgb3bp	67733	integrin beta 3 binding protein (beta3-endonexin)	-99765402	4	0.703767	1.42093	-0.506831	6.95779	-2.93048	0.00988972	0.734973	-2.89359	7.19142	6.262	6.94261	6.58872	7.43458	6.76384	7.27621	7.20294	1456097_a_at	ENSMUSG00000028549
1424606_at	Cplx3	235415	complexin 3	-57599992	9	0.792506	1.26182	-0.335506	10.8616	-2.92431	0.0100167	0.741961	-2.90554	11.1248	10.8173	10.8854	10.6743	11.0009	10.632	11.1064	10.6518	1424606_at	ENSMUSG00000039714
1458370_at	Bmp2k	140780	BMP2 inducible kinase	96997689	5	1.27334	0.785339	0.348613	8.0449	2.9152	0.0102073	0.753601	-2.9232	7.79508	8.27645	7.74929	8.29915	7.85688	8.08064	8.08111	8.22057	1458370_at	ENSMUSG00000034663
1435805_at	Lin7a	108030	lin-7 homolog A (C. elegans)	107271831	10	0.793569	1.26013	-0.333573	11.618	-2.90986	0.0103207	0.759482	-2.93354	11.6391	11.3555	11.7541	11.4537	11.83	11.4648	11.916	11.5308	1435805_at	ENSMUSG00000019906
1447863_s_at	Nr4a2	18227	nuclear receptor subfamily 4, group A, member 2	-57107226	2	1.27547	0.784023	0.351032	8.4011	2.90477	0.01043	0.765025	-2.9434	8.2986	8.60416	8.17428	8.78532	8.15864	8.36715	8.27082	8.54983	1447863_s_at	ENSMUSG00000026826
1447699_at	NA	NA	NA	NA	NA	0.777259	1.28657	-0.363533	6.04009	-2.90192	0.0104916	0.765896	-2.94891	6.4753	5.90012	6.19276	5.71764	6.11748	5.80509	6.10187	6.01042	1447699_at	NA
1458115_at	4930512H18Rik	75111	RIKEN cDNA 4930512H18 gene	NA	NA	0.790568	1.26491	-0.339038	4.38648	-2.90108	0.0105099	0.765896	-2.95054	4.60618	4.21803	4.57138	4.30322	4.37127	4.09872	4.67516	4.24786	1458115_at	NA
1421225_a_at	Slc4a4	54403	solute carrier family 4 (anion exchanger), member 4	88887260	5	0.637771	1.56796	-0.648889	6.53312	-2.89778	0.0105819	0.768658	-2.95694	6.78366	7.05749	6.97806	6.15461	7.12154	5.77458	6.547	5.84802	1421225_a_at	ENSMUSG00000060961
1460321_at	Cntn4	269784	contactin 4	105677745	6	0.798232	1.25277	-0.32512	6.68744	-2.8942	0.0106604	0.77154	-2.96385	6.86995	6.37436	6.86574	6.58821	6.81613	6.50393	6.84817	6.633	1460321_at	ENSMUSG00000064293
1448182_a_at	Cd24a	12484	CD24a antigen	43579169	10	0.411565	2.42975	-1.28081	9.56027	-2.89285	0.0106901	0.77154	-2.96646	9.20547	9.17815	9.12561	8.93479	12.0832	8.69728	10.3884	8.86923	1448182_a_at	ENSMUSG00000047139
1450923_at	Tgfb2	21808	transforming growth factor, beta 2	-186623186	1	0.736875	1.35708	-0.440508	9.41224	-2.88345	0.0108999	0.782636	-2.98463	9.21614	9.17358	9.47548	9.09867	9.95147	9.254	9.88687	9.24169	1450923_at	ENSMUSG00000039239
1427685_a_at	Synj2	20975	synaptojanin 2	5975586	17	0.767079	1.30365	-0.382554	5.91686	-2.88285	0.0109134	0.782636	-2.98579	5.80253	5.59146	6.33954	5.87786	6.17795	5.76809	6.11255	5.66493	1427685_a_at	ENSMUSG00000023805
1416022_at	Fabp5	16592	fatty acid binding protein 5, epidermal	10012585	3	0.625021	1.59995	-0.678024	9.7407	-2.87052	0.0111948	0.799066	-3.00959	9.6829	9.77298	9.74844	9.4896	10.9997	9.2237	9.88779	9.12048	1416022_at	ENSMUSG00000027533
1446726_at	NA	NA	NA	NA	NA	0.791763	1.263	-0.336859	8.03475	-2.86971	0.0112135	0.799066	-3.01115	8.33856	7.91741	8.13635	7.89368	8.07667	7.94691	8.26114	7.70731	1446726_at	NA
1454225_s_at	D3Ertd751e	73852	DNA segment, Chr 3, ERATO Doi 751, expressed	41742618	3	0.788461	1.26829	-0.34289	5.23361	-2.86645	0.0112891	0.799383	-3.01743	5.50953	5.03604	5.43067	4.9927	5.4281	4.95432	5.25193	5.26561	1454225_s_at	ENSMUSG00000025766
1456812_at	Abcd2	26874	ATP-binding cassette, sub-family D (ALD), member 2	-91145871	15	0.791093	1.26407	-0.33808	7.62487	-2.86525	0.011317	0.799383	-3.01974	7.65961	7.43359	7.79473	7.41481	7.91126	7.33651	7.81006	7.63844	1456812_at	ENSMUSG00000055782
1458250_at	Fam13c	71721	family with sequence similarity 13, member C	70440910	10	0.779627	1.28267	-0.359145	5.25282	-2.86494	0.0113244	0.799383	-3.02035	5.49698	5.01144	5.28702	5.2086	5.64169	5.15497	5.30387	4.91798	1458250_at	ENSMUSG00000043259
1451412_a_at	Ift20	55978	intraflagellar transport 20	78536436	11	0.797386	1.2541	-0.32665	9.74852	-2.86069	0.011424	0.803896	-3.02853	9.95401	9.55548	10.0077	9.70177	9.85067	9.45514	9.83501	9.62838	1451412_a_at	ENSMUSG00000001105
1416588_at	Ptprn	19275	protein tyrosine phosphatase, receptor type, N	-75247041	1	1.24652	0.802236	0.317902	8.10485	2.84861	0.0117122	0.821608	-3.0518	8.0494	8.2002	7.85019	8.36589	7.95341	8.24608	7.9306	8.24305	1416588_at	ENSMUSG00000026204
1438114_x_at	Efs	13644	embryonal Fyn-associated substrate	-54916543	14	1.25995	0.793682	0.333366	5.92847	2.84326	0.0118421	0.828137	-3.0621	5.6148	5.97101	5.71637	6.092	5.83518	6.22786	5.88081	6.08976	1438114_x_at	ENSMUSG00000022203
1453098_at	Gria2	14800	glutamate receptor, ionotropic, AMPA2 (alpha 2)	-80684936	3	1.2751	0.784255	0.350605	10.4286	2.83659	0.012006	0.837	-3.07493	10.2532	10.4884	10.1298	10.4786	10.439	10.8051	10.1913	10.6437	1453098_at	ENSMUSG00000033981
1437703_at	Fbxw22	382156	F-box and WD-40 domain protein 22	-109378409	9	0.492385	2.03093	-1.02214	7.55268	-2.83453	0.0120571	0.837969	-3.07889	7.12434	7.02885	7.31872	7.13357	9.54464	7.19227	8.26732	6.81177	1437703_at	ENSMUSG00000070324
1435438_at	Sox8	20681	SRY (sex determining region Y)-box 8	-25565893	17	1.27851	0.782159	0.354466	8.42824	2.83078	0.0121505	0.841862	-3.08609	8.05664	8.45088	8.28603	8.56235	8.4255	8.59837	8.23586	8.81029	1435438_at	ENSMUSG00000024176
1433685_a_at	Hjurp	381280	Holliday junction recognition protein	-88258856	1	1.36021	0.735179	0.443832	8.11051	2.82125	0.0123911	0.855896	-3.10438	7.67371	8.42527	8.06805	8.62297	7.98047	7.851	7.83213	8.43045	1433685_a_at	ENSMUSG00000044783
1449557_at	Yae1d1	67008	Yae1 domain containing 1	-17986640	13	0.738372	1.35433	-0.43758	7.40603	-2.81659	0.0125105	0.859633	-3.11333	8.10416	7.27145	7.26601	7.27338	7.63158	7.1272	7.49752	7.07692	1449557_at	ENSMUSG00000075054
1434458_at	Fst	14313	follistatin	-114452262	13	1.28563	0.777828	0.362477	5.0263	2.81616	0.0125215	0.859633	-3.11415	4.8361	5.17761	4.62167	5.00781	4.88121	5.25695	5.04129	5.3878	1434458_at	ENSMUSG00000021765
1457756_at	Zkscan8	93681	zinc finger with KRAB and SCAN domains 8	-21513221	13	0.657351	1.52126	-0.605263	7.47159	-2.81277	0.0126092	0.863021	-3.12065	8.53705	7.34869	7.19613	7.3337	7.84618	6.97932	7.51754	7.01413	1457756_at	ENSMUSG00000063894
1452474_a_at	Art3	109979	ADP-ribosyltransferase 3	92331841	5	1.31361	0.761261	0.393538	4.72144	2.80876	0.0127136	0.865616	-3.12834	4.40998	5.3055	4.56923	4.93491	4.63961	4.72721	4.47987	4.70521	1452474_a_at	ENSMUSG00000034842
1447302_at	NA	NA	NA	NA	NA	0.783077	1.27701	-0.352775	7.97585	-2.80836	0.012724	0.865616	-3.1291	8.28446	7.90648	7.9189	7.78328	8.09382	7.64457	8.31175	7.86351	1447302_at	NA
1427618_at	Cdh9	12565	cadherin 9	16778101	15	0.807155	1.23892	-0.309083	7.72252	-2.8041	0.012836	0.870605	-3.13727	7.89884	7.56262	7.81776	7.53169	7.80213	7.614	7.98951	7.5636	1427618_at	ENSMUSG00000025370
1449070_x_at	Apcdd1	494504	adenomatosis polyposis coli down-regulated 1	62922327	18	0.769338	1.29982	-0.378311	8.54165	-2.79345	0.0131201	0.887206	-3.15767	8.57834	8.29554	8.43332	8.381	8.911	8.35621	9.00055	8.37721	1449070_x_at	ENSMUSG00000071847
1439766_x_at	Vegfc	22341	vascular endothelial growth factor C	54077532	8	1.30953	0.763635	0.389044	6.93947	2.78981	0.0132184	0.891175	-3.16462	6.74414	7.22138	6.43643	7.15016	6.85251	6.86321	6.94671	7.30122	1439766_x_at	ENSMUSG00000031520
1445669_at	Spry4	24066	sprouty homolog 4 (Drosophila)	-38586265	18	1.28231	0.779843	0.358744	6.97717	2.78527	0.0133423	0.895844	-3.1733	6.98869	7.10249	6.79909	7.27948	6.48922	7.13973	6.91418	7.10446	1445669_at	ENSMUSG00000024427
1419406_a_at	Bcl11a	14025	B cell CLL/lymphoma 11A (zinc finger protein)	24078056	11	1.24887	0.800726	0.32062	7.62254	2.78436	0.0133672	0.895844	-3.17504	7.42122	7.71283	7.34296	7.82716	7.45975	7.72069	7.62499	7.87072	1419406_a_at	ENSMUSG00000000861
1441477_at	Calu	12321	calumenin	29348119	6	0.765307	1.30666	-0.385889	5.56144	-2.78123	0.0134534	0.898942	-3.18102	5.73886	5.29882	5.77082	5.42485	5.69829	5.03192	5.80958	5.7184	1441477_at	ENSMUSG00000029767
1434982_at	Rnf182	328234	ring finger protein 182	43615797	13	0.772285	1.29486	-0.372794	7.15134	-2.77755	0.0135554	0.900961	-3.18805	7.27495	6.87937	7.43938	7.20409	7.21986	6.66388	7.41675	7.11243	1434982_at	ENSMUSG00000044164
1421039_at	Mip	17339	major intrinsic protein of eye lens fiber	128225838	10	0.334028	2.99376	-1.58196	5.88007	-2.77726	0.0135636	0.900961	-3.18862	5.09624	5.34094	5.66805	5.45504	9.12385	4.81626	6.79604	4.74411	1421039_at	ENSMUSG00000025389
1440739_at	Vegfc	22341	vascular endothelial growth factor C	54077532	8	1.37549	0.727011	0.45995	5.778	2.77521	0.0136207	0.902093	-3.19253	5.31243	5.99096	6.06958	6.25716	5.36382	6.04899	5.44628	5.73481	1440739_at	ENSMUSG00000031520
1441006_at	Dus4l	71916	dihydrouridine synthase 4-like (S. cerevisiae)	-31640055	12	0.803045	1.24526	-0.316447	6.54847	-2.77375	0.0136615	0.902139	-3.19531	6.87493	6.38881	6.55037	6.38143	6.70198	6.38561	6.69951	6.40515	1441006_at	ENSMUSG00000020648
1455123_at	St18	240690	suppression of tumorigenicity 18	6487231	1	0.771897	1.29551	-0.37352	8.51258	-2.77138	0.0137282	0.90389	-3.19984	8.7558	8.55834	8.74101	8.23237	8.63588	7.99796	8.66467	8.51462	1455123_at	ENSMUSG00000033740
1434096_at	Slc4a4	54403	solute carrier family 4 (anion exchanger), member 4	88887260	5	0.671664	1.48884	-0.574189	7.44894	-2.76948	0.0137818	0.904776	-3.20347	7.60078	7.96556	7.55805	6.84836	8.00266	6.83341	7.78266	7.00007	1434096_at	ENSMUSG00000060961
1426784_at	Trim47	217333	tripartite motif-containing 47	-116105750	11	1.25249	0.798408	0.324801	5.97057	2.76486	0.0139128	0.906821	-3.21227	5.86198	6.07345	5.91087	5.97946	5.75397	6.21381	5.70586	6.26517	1426784_at	ENSMUSG00000020773
1418848_at	Aqp7	11832	aquaporin 7	-41033074	4	1.27681	0.783201	0.352545	4.44046	2.76337	0.0139556	0.906821	-3.21512	4.37462	4.48292	4.25326	4.915	4.12881	4.57923	4.30005	4.48978	1418848_at	ENSMUSG00000028427
1424542_at	S100a4	20198	S100 calcium binding protein A4	90603770	3	0.543757	1.83906	-0.878966	7.38065	-2.763	0.0139659	0.906821	-3.21581	6.95855	7.10828	7.37809	6.868	9.18187	6.82143	7.76203	6.96697	1424542_at	ENSMUSG00000001020
1431677_at	NA	NA	NA	NA	NA	0.754208	1.32589	-0.406966	7.85032	-2.76272	0.013974	0.906821	-3.21635	7.90256	7.31402	7.8988	7.55075	8.30823	7.8897	8.10564	7.8329	1431677_at	NA
1430118_at	2700046A07Rik	78449	RIKEN cDNA 2700046A07 gene	-62751674	18	0.765791	1.30584	-0.384977	4.43696	-2.76017	0.0140473	0.907837	-3.22121	4.97506	4.35543	4.30657	4.29683	4.63374	4.11794	4.60242	4.20769	1430118_at	ENSMUSG00000041789
1441065_at	NA	NA	NA	NA	NA	1.23943	0.806823	0.309675	8.74034	2.75937	0.0140703	0.907837	-3.22274	8.6101	8.73579	8.55652	8.99773	8.58696	8.94398	8.58842	8.90321	1441065_at	NA
1424547_at	Car10	72605	carbonic anhydrase 10	93099290	11	0.749379	1.33444	-0.416232	9.95584	-2.7575	0.0141244	0.908521	-3.2263	10.0522	9.67123	9.75753	9.68132	10.3091	9.77521	10.5371	9.86313	1424547_at	ENSMUSG00000056158
1423100_at	Fos	14281	FBJ osteosarcoma oncogene	85473901	12	1.25946	0.793993	0.332801	9.97225	2.75574	0.0141755	0.908521	-3.22967	9.64917	10.0803	9.96466	10.1636	9.6493	10.1489	9.96027	10.1617	1423100_at	ENSMUSG00000021250
1444982_at	C230007H23Rik	319341	RIKEN cDNA C230007H23 gene	NA	NA	0.790136	1.2656	-0.339827	6.07309	-2.75483	0.014202	0.908521	-3.2314	6.29605	6.09953	6.13829	5.98873	6.3737	5.76823	6.16396	5.7562	1444982_at	NA
1417697_at	Soat1	20652	sterol O-acyltransferase 1	-156428108	1	0.791808	1.26293	-0.336777	7.50603	-2.74993	0.0143452	0.914137	-3.24073	7.59374	7.46455	7.91766	7.21445	7.61283	7.28614	7.57345	7.38543	1417697_at	ENSMUSG00000026600
1417672_at	Slc4a10	94229	solute carrier family 4, sodium bicarbonate cotransporter-like, member 10	62046515	2	0.813521	1.22922	-0.297748	11.288	-2.74905	0.0143709	0.914137	-3.24239	11.3668	11.1282	11.4209	11.1783	11.4591	11.1439	11.5005	11.106	1417672_at	ENSMUSG00000026904
1450428_at	Lhx1	16869	LIM homeobox protein 1	-84519379	11	1.33238	0.750539	0.414001	7.75965	2.74584	0.0144657	0.917576	-3.2485	7.32877	7.67066	7.38674	7.83036	7.68773	8.19377	7.80736	8.17182	1450428_at	ENSMUSG00000018698
1425083_at	Otor	57329	otoraplin	143078492	2	1.27596	0.783725	0.351581	9.00504	2.73869	0.0146791	0.928494	-3.2621	8.91318	9.17036	8.96587	9.28768	8.66324	8.92008	8.77473	9.34521	1425083_at	ENSMUSG00000027416
1456656_at	Lin7a	108030	lin-7 homolog A (C. elegans)	107271831	10	0.808371	1.23706	-0.306911	10.0749	-2.7304	0.0149302	0.941729	-3.27785	10.1924	9.91962	10.2199	10.0198	10.2892	9.76964	10.2117	9.97656	1456656_at	ENSMUSG00000019906
1450461_at	Tcf7	21414	transcription factor 7, T cell specific	-52252604	11	1.26796	0.788666	0.342514	5.71246	2.72724	0.0150269	0.945183	-3.28385	5.40437	5.90695	5.35668	5.99949	5.64289	5.86626	5.76088	5.76218	1450461_at	ENSMUSG00000000782
1417688_at	Fam20c	80752	family with sequence similarity 20, member C	138755081	5	0.802222	1.24654	-0.317926	7.15541	-2.7216	0.0152014	0.951118	-3.29457	7.30149	6.94651	7.45239	7.15273	7.20313	6.87721	7.30051	7.00936	1417688_at	ENSMUSG00000025854
1448977_at	Tfap2c	21420	transcription factor AP-2, gamma	172549593	2	0.748514	1.33598	-0.417898	7.43266	-2.72146	0.0152057	0.951118	-3.29483	7.50497	7.28755	7.71411	7.39957	7.6553	6.71847	7.69205	7.48925	1448977_at	ENSMUSG00000028640
1445341_at	NA	NA	NA	NA	NA	1.2534	0.797831	0.325845	4.17563	2.71807	0.0153114	0.955073	-3.30126	4.04122	4.39584	3.81035	4.45434	4.14709	4.29076	4.05217	4.21328	1445341_at	NA
1426231_at	Vit	74199	vitrin	78508063	17	0.549718	1.81912	-0.863237	7.35126	-2.71636	0.015365	0.955772	-3.3045	7.20532	7.14182	7.22159	6.95021	9.20605	6.79123	7.49855	6.79532	1426231_at	ENSMUSG00000024076
1443154_at	6030438J01	328943	uncharacterized protein 6030438J01	NA	NA	0.60852	1.64333	-0.716623	6.24642	-2.71387	0.0154432	0.957991	-3.30921	6.70736	5.49398	6.70721	5.57042	7.14773	6.72497	5.85663	5.76306	1443154_at	NA
1438824_at	Slc20a1	20515	solute carrier family 20, member 1	129198773	2	1.24728	0.801747	0.318782	7.48913	2.71043	0.0155523	0.961277	-3.31574	7.26091	7.63763	7.2325	7.69089	7.49422	7.49985	7.33131	7.7657	1438824_at	ENSMUSG00000027397
1435447_at	Mip	17339	major intrinsic protein of eye lens fiber	128225838	10	0.219805	4.54948	-2.1857	6.15188	-2.7095	0.0155816	0.961277	-3.31749	4.84053	5.53325	5.53343	5.20085	10.4344	4.92286	8.17057	4.57913	1435447_at	ENSMUSG00000025389
1439686_at	NA	NA	NA	NA	NA	0.62245	1.60655	-0.68397	5.99507	-2.70666	0.0156722	0.962228	-3.32287	7.063	6.12178	6.10692	5.93403	6.19201	4.85496	5.98629	5.70157	1439686_at	NA
1417365_a_at	Calm1	12313	calmodulin 1	100199541	12	0.810292	1.23412	-0.303486	12.2982	-2.70634	0.0156825	0.962228	-3.32347	12.5938	12.1571	12.3327	12.1087	12.4023	12.1519	12.4709	12.168	1417365_a_at	ENSMUSG00000001175
1438861_at	Bnc2	242509	basonuclin 2	-84272542	4	1.28042	0.780993	0.356619	6.81928	2.70316	0.0157847	0.965872	-3.3295	6.65935	7.33591	6.61285	6.9883	6.62857	6.93695	6.66311	6.7292	1438861_at	ENSMUSG00000028487
1458147_at	NA	NA	NA	NA	NA	0.79847	1.2524	-0.324691	7.17103	-2.69899	0.0159198	0.971493	-3.3374	7.35205	6.95836	7.09494	6.95214	7.42582	7.11612	7.46071	7.00814	1458147_at	NA
1435197_at	Pou3f3	18993	POU domain, class 3, transcription factor 3	42697146	1	1.26384	0.791241	0.337811	7.03033	2.69559	0.0160303	0.975597	-3.34381	6.76727	7.18702	6.7397	7.42689	6.8975	7.03792	7.04124	7.14512	1435197_at	ENSMUSG00000045515
1457704_at	Zfp385b	241494	zinc finger protein 385B	-77410627	2	0.788431	1.26834	-0.342944	7.3191	-2.69412	0.0160785	0.975891	-3.34659	7.48465	7.19845	7.65209	7.21392	7.42076	7.31472	7.40478	6.86343	1457704_at	ENSMUSG00000027016
1430730_at	9430024F10Rik	77271	RIKEN cDNA 9430024F10 gene	NA	NA	0.805143	1.24202	-0.312683	6.36445	-2.68933	0.0162364	0.982828	-3.35565	6.46148	6.08938	6.5709	6.18846	6.58116	6.14943	6.46961	6.40515	1430730_at	NA
1429977_at	9030425L15Rik	74539	RIKEN cDNA 9030425L15 gene	NA	NA	0.774629	1.29094	-0.368423	8.00285	-2.68485	0.0163855	0.989194	-3.36412	8.05396	7.65286	8.24625	7.55878	8.33458	8.07114	8.11345	7.99176	1429977_at	NA
1446938_at	AA408213	100498	expressed sequence AA408213	NA	NA	1.2834	0.779179	0.359973	6.11444	2.68265	0.0164591	0.990981	-3.36827	5.74056	6.11606	5.98561	6.54933	6.07081	6.41815	5.94082	6.09416	1446938_at	NA
1434998_at	Iqgap1	29875	IQ motif containing GTPase activating protein 1	-80711583	7	1.4976	0.667735	0.582653	8.84094	2.6757	0.0166937	0.999987	-3.38138	8.23846	8.57773	8.40674	9.0466	8.4902	9.79706	9.06306	9.10768	1434998_at	ENSMUSG00000030536
1438050_x_at	Gm9222	668525	predicted gene 9222	NA	NA	0.768125	1.30187	-0.380587	9.63596	-2.67333	0.0167745	0.999987	-3.38585	9.60742	9.32805	9.69757	9.20431	9.98175	9.72665	10.0183	9.52366	1438050_x_at	NA
1428923_at	Ppp1r3g	76487	protein phosphatase 1, regulatory (inhibitor) subunit 3G	35967906	13	0.70846	1.41151	-0.497241	5.63241	-2.66911	0.0169193	0.999987	-3.3938	6.06935	5.2515	5.2646	5.40539	6.1124	5.11686	6.07778	5.76142	1428923_at	ENSMUSG00000050423
1441474_at	C130070B15Rik	320891	RIKEN cDNA C130070B15 gene	NA	NA	1.24112	0.805725	0.31164	5.40774	2.66814	0.0169527	0.999987	-3.39563	5.13077	5.55456	5.1287	5.48322	5.3844	5.64367	5.36382	5.5728	1441474_at	NA
1451289_at	Dclk1	13175	doublecortin-like kinase 1	55242526	3	1.23484	0.809821	0.304324	7.67509	2.667	0.016992	0.999987	-3.39777	7.59496	7.92452	7.44848	7.71127	7.62279	7.83805	7.42549	7.83517	1451289_at	ENSMUSG00000027797
1416092_a_at	Map4	17758	microtubule-associated protein 4	109931774	9	0.813493	1.22927	-0.297798	10.9165	-2.66533	0.0170499	0.999987	-3.40092	11.0561	10.8633	10.9989	10.8276	11.1453	10.7055	11.0612	10.6739	1416092_a_at	ENSMUSG00000032479
1455030_at	Ptprj	19271	protein tyrosine phosphatase, receptor type, J	-90432889	2	1.23861	0.807355	0.308726	6.07391	2.66491	0.0170646	0.999987	-3.40172	5.8419	6.2151	5.83045	6.37966	6.04848	6.18466	5.95737	6.13369	1455030_at	ENSMUSG00000025314
1415885_at	Chgb	12653	chromogranin B	132781278	2	0.805971	1.24074	-0.311201	12.3821	-2.66437	0.0170832	0.999987	-3.40273	12.4144	12.0919	12.4656	12.2658	12.5696	12.2921	12.7011	12.256	1415885_at	ENSMUSG00000027350
1425245_a_at	Rgs11	50782	regulator of G-protein signaling 11	26202962	17	0.802254	1.24649	-0.317869	8.30533	-2.66357	0.0171114	0.999987	-3.40425	8.38826	7.9839	8.58336	8.23641	8.37937	8.29643	8.50606	8.06885	1425245_a_at	ENSMUSG00000024186
1431213_a_at	LOC67527	67527	murine leukemia retrovirus	NA	NA	1.25939	0.794037	0.332722	8.56007	2.65918	0.0172649	0.999987	-3.41251	8.42384	8.67708	8.63899	8.89236	8.24678	8.68747	8.26522	8.64882	1431213_a_at	NA
1431380_at	5730409L17Rik	70499	RIKEN cDNA 5730409L17 gene	NA	NA	0.802606	1.24594	-0.317236	5.43398	-2.65771	0.0173164	0.999987	-3.41527	5.41379	5.25594	5.48202	5.32495	5.76637	5.28345	5.70822	5.23712	1431380_at	NA
1420377_at	St8sia2	20450	ST8 alpha-N-acetyl-neuraminide alpha-2,8-sialyltransferase 2	-73939120	7	1.31879	0.758272	0.399212	7.46571	2.64697	0.0176986	0.999987	-3.43546	6.93184	7.42209	7.14296	7.61134	7.39677	7.85907	7.59286	7.76878	1420377_at	ENSMUSG00000025789
1437209_at	Cep76	225659	centrosomal protein 76	-67617397	18	0.816379	1.22492	-0.292689	8.00519	-2.64218	0.0178719	0.999987	-3.44446	8.16308	7.89762	8.22745	7.92214	8.05604	7.76432	8.15959	7.85131	1437209_at	ENSMUSG00000073542
1459711_at	Sdk1	330222	sidekick homolog 1 (chicken)	141241534	5	0.8172	1.22369	-0.291239	6.56885	-2.63334	0.0181957	0.999987	-3.46105	6.77594	6.3562	6.60743	6.45345	6.76885	6.39704	6.70564	6.48622	1459711_at	ENSMUSG00000039683
1426642_at	Fn1	14268	fibronectin 1	-71585473	1	1.28866	0.776002	0.365868	8.88611	2.63237	0.0182314	0.999987	-3.46287	8.40088	8.85061	8.64535	9.06461	8.84327	9.2733	8.92322	9.08767	1426642_at	ENSMUSG00000026193
1457390_at	NA	NA	NA	NA	NA	0.771885	1.29553	-0.373543	6.71298	-2.63066	0.0182948	0.999987	-3.46607	6.62102	6.64191	7.06504	6.24124	6.82781	6.49715	7.08511	6.72452	1457390_at	NA
1455746_at	Kif13a	16553	kinesin family member 13A	-46749088	13	0.803973	1.24382	-0.314781	9.81747	-2.63056	0.0182984	0.999987	-3.46625	9.78853	9.55246	9.90276	9.7062	10.0659	9.72668	10.1422	9.65497	1455746_at	ENSMUSG00000021375
1439852_at	NA	NA	NA	NA	NA	1.2543	0.797256	0.326886	6.06999	2.6305	0.0183007	0.999987	-3.46637	5.93288	6.34619	5.74221	6.37018	6.0243	5.99596	5.92679	6.22138	1439852_at	NA
1450856_at	Arvcf	11877	armadillo repeat gene deleted in velo-cardio-facial syndrome	18348182	16	0.809433	1.23543	-0.305017	5.51736	-2.62999	0.0183198	0.999987	-3.46733	5.77956	5.54367	5.68263	5.35382	5.59913	5.30164	5.61816	5.26029	1450856_at	ENSMUSG00000000325
1428778_at	Sfi1	78887	Sfi1 homolog, spindle assembly associated (yeast)	-3131850	11	1.23115	0.81225	0.300004	6.00938	2.62479	0.0185141	0.999987	-3.47707	5.96357	6.03608	5.91125	6.19957	5.84686	6.20706	5.71582	6.19481	1428778_at	ENSMUSG00000023764
1445212_at	NA	NA	NA	NA	NA	0.808194	1.23733	-0.307226	6.11308	-2.6243	0.0185325	0.999987	-3.47799	6.32141	5.76058	6.23255	6.02407	6.30102	5.94335	6.21177	6.10986	1445212_at	NA
1459326_at	D9Ertd256e	52179	DNA segment, Chr 9, ERATO Doi 256, expressed	NA	NA	0.792026	1.26258	-0.33638	6.79248	-2.62313	0.0185766	0.999987	-3.48018	6.77798	6.46353	6.82545	6.56264	7.15683	6.76939	7.08244	6.70161	1459326_at	NA
1430298_at	Ccdc171	320226	coiled-coil domain containing 171	83525545	4	0.763523	1.30972	-0.389256	5.89819	-2.62202	0.0186184	0.999987	-3.48226	5.96639	5.32857	6.3354	5.67235	6.16289	5.91599	5.90659	5.89735	1430298_at	ENSMUSG00000052407
1457506_at	NA	NA	NA	NA	NA	1.26276	0.791917	0.336579	5.11009	2.62169	0.0186309	0.999987	-3.48288	4.88939	5.18091	4.83786	5.41221	4.82488	5.38838	5.21509	5.13204	1457506_at	NA
1428993_at	Ucma	68527	upper zone of growth plate and cartilage matrix associated	4976122	2	0.780575	1.28111	-0.357391	6.06755	-2.61335	0.0189485	0.999987	-3.49848	6.50402	6.01394	6.36392	6.01279	6.01279	5.67459	6.10423	5.85407	1428993_at	ENSMUSG00000026668
1452609_at	1190005I06Rik	68918	RIKEN cDNA 1190005I06 gene	-120608602	8	0.790953	1.2643	-0.338336	9.16661	-2.61213	0.0189953	0.999987	-3.50075	9.59567	9.11336	9.39014	9.01582	9.25499	8.83591	9.10228	9.02466	1452609_at	ENSMUSG00000043687
1456228_x_at	Mbp	17196	myelin basic protein	82475123	18	0.696434	1.43589	-0.521942	4.43526	-2.60708	0.0191907	0.999987	-3.5102	4.96263	4.4574	4.2804	3.48975	4.6857	4.30181	4.85618	4.44818	1456228_x_at	ENSMUSG00000041607
1450134_at	Loxl4	67573	lysyl oxidase-like 4	-42592279	19	1.2248	0.816461	0.292544	5.78611	2.60672	0.0192046	0.999987	-3.51087	5.61372	5.97132	5.49607	5.92534	5.7305	5.88563	5.71908	5.94723	1450134_at	ENSMUSG00000025185
1453063_at	Cltb	74325	clathrin, light polypeptide (Lcb)	-54592939	13	0.801226	1.24809	-0.319719	9.72821	-2.60516	0.0192656	0.999987	-3.51379	9.9813	9.70395	9.98602	9.7042	9.81889	9.48845	9.76606	9.37679	1453063_at	ENSMUSG00000047547
1451886_at	Speg	11790	SPEG complex locus	75400085	1	0.788881	1.26762	-0.34212	5.38299	-2.60313	0.0193447	0.999987	-3.51757	5.79222	5.44537	5.43833	5.10555	5.53116	5.01913	5.4545	5.27769	1451886_at	ENSMUSG00000026207
1417380_at	Iqgap1	29875	IQ motif containing GTPase activating protein 1	-80711583	7	1.52333	0.656455	0.607232	8.50154	2.59819	0.0195392	0.999987	-3.52679	7.92781	8.22919	7.9777	8.64785	8.07949	9.51702	8.80668	8.82655	1417380_at	ENSMUSG00000030536
1457183_at	Slc6a1	232333	solute carrier family 6 (neurotransmitter transporter, GABA), member 1	114282635	6	1.39558	0.71655	0.480862	6.41481	2.59789	0.0195511	0.999987	-3.52735	5.70271	6.20474	6.24098	6.98842	6.17782	6.80443	6.57599	6.62336	1457183_at	ENSMUSG00000030310
1445812_at	NA	NA	NA	NA	NA	0.799219	1.25122	-0.323337	3.87374	-2.59571	0.0196376	0.999987	-3.53142	4.14022	3.67454	4.1615	3.63782	4.1009	3.7748	3.73902	3.76113	1445812_at	NA
1431338_at	Caskin1	268932	CASK interacting protein 1	24488783	17	1.25041	0.799737	0.322403	5.89506	2.59052	0.0198448	0.999987	-3.54109	5.79575	5.80081	5.6522	6.06364	5.67037	6.09705	5.81712	6.26355	1431338_at	ENSMUSG00000033597
1432993_at	4930403L11Rik	75774	RIKEN cDNA 4930403L11 gene	NA	NA	1.23139	0.81209	0.300288	4.60687	2.58398	0.0201088	0.999987	-3.55327	4.39558	4.71733	4.41969	4.89496	4.40911	4.62258	4.60254	4.79321	1432993_at	NA
1444691_at	Prkd3	75292	protein kinase D3	-78949405	17	0.784134	1.27529	-0.350828	3.51569	-2.58079	0.0202389	0.999987	-3.55921	3.90808	3.41017	3.78699	3.59163	3.54812	3.1597	3.52124	3.19961	1444691_at	ENSMUSG00000024070
1416992_at	Mfng	17305	MFNG O-fucosylpeptide 3-beta-N-acetylglucosaminyltransferase	-78755883	15	0.809003	1.23609	-0.305783	7.39504	-2.57973	0.0202826	0.999987	-3.5612	7.39908	7.04994	7.57324	7.32324	7.55882	7.28077	7.66059	7.31464	1416992_at	ENSMUSG00000018169
1439523_at	Bend4	666938	BEN domain containing 4	-67392147	5	0.805359	1.24168	-0.312296	6.40566	-2.57763	0.0203688	0.999987	-3.5651	6.53139	6.27605	6.62794	6.47517	6.52367	6.21173	6.56426	6.03513	1439523_at	ENSMUSG00000092060
1441275_at	Kbtbd8	243574	kelch repeat and BTB (POZ) domain containing 8	95117906	6	1.2326	0.811295	0.301702	4.45856	2.57696	0.0203961	0.999987	-3.56633	4.28396	4.55419	4.39883	4.81799	4.22245	4.52177	4.32558	4.54368	1441275_at	ENSMUSG00000030031
1429457_at	Psapl1	76943	prosaposin-like 1	36204021	5	0.81158	1.23216	-0.301195	6.38813	-2.57272	0.0205718	0.999987	-3.57423	6.36164	6.15713	6.68691	6.22987	6.47965	6.28619	6.62669	6.27693	1429457_at	ENSMUSG00000043430
1424966_at	Tmem40	94346	transmembrane protein 40	-115729137	6	0.467953	2.13697	-1.09557	5.78627	-2.57216	0.020595	0.999987	-3.57527	5.14668	5.37098	5.57042	5.2941	8.15356	5.03718	6.46553	5.25168	1424966_at	ENSMUSG00000059900
1449182_at	Retn	57264	resistin	3655770	8	0.783672	1.27604	-0.351678	7.1309	-2.57126	0.0206326	0.999987	-3.57695	7.0436	6.76581	7.60568	7.06274	7.26692	7.1014	7.31077	6.89031	1449182_at	ENSMUSG00000012705
1445576_at	Rsph10b	75136	radial spoke head 10 homolog B (Chlamydomonas)	NA	NA	0.775842	1.28892	-0.366165	7.59793	-2.56671	0.0208228	0.999987	-3.58539	7.75148	7.69262	7.89307	7.58291	7.77386	7.36703	7.70562	7.01681	1445576_at	ENSMUSG00000075569
1444359_at	NA	NA	NA	NA	NA	1.32815	0.752925	0.409421	5.22429	2.56575	0.020863	0.999987	-3.58717	5.38302	5.60583	4.82483	5.68389	4.74535	5.23817	5.12514	5.18813	1444359_at	NA
1438704_at	Trim63	433766	tripartite motif-containing 63	134315120	4	1.22238	0.818076	0.289693	4.64813	2.56003	0.0211052	0.999987	-3.59778	4.48946	4.91334	4.56923	4.85885	4.49601	4.74284	4.45842	4.65685	1438704_at	ENSMUSG00000028834
1434051_s_at	Hspa12a	73442	heat shock protein 12A	-58795751	19	0.826128	1.21047	-0.275563	9.73509	-2.55931	0.0211361	0.999987	-3.59913	9.84816	9.59699	9.87839	9.66182	9.87339	9.58654	9.89157	9.5439	1434051_s_at	ENSMUSG00000025092
1429506_at	Nkd1	93960	naked cuticle 1 homolog (Drosophila)	88527633	8	1.23604	0.809035	0.305726	8.41573	2.55782	0.0211997	0.999987	-3.60189	8.03205	8.55845	8.33595	8.66733	8.35999	8.46162	8.32346	8.58696	1429506_at	ENSMUSG00000031661
1446336_at	NA	NA	NA	NA	NA	0.803174	1.24506	-0.316215	5.2106	-2.55713	0.0212292	0.999987	-3.60317	5.43244	5.00103	5.40959	4.84274	5.19487	5.22592	5.43791	5.14026	1446336_at	NA
1458505_at	LOC552901	552901	uncharacterized LOC552901	NA	NA	1.60511	0.623012	0.682669	6.90139	2.55647	0.0212574	0.999987	-3.60439	6.1035	7.04412	6.89997	7.24653	7.05186	8.0927	6.18488	6.58754	1458505_at	NA
1434002_at	Foxn3	71375	forkhead box N3	-99195094	12	0.805976	1.24073	-0.311191	9.77047	-2.55636	0.0212622	0.999987	-3.6046	9.75595	9.60286	9.7863	9.62187	10.0323	9.55121	10.1297	9.68356	1434002_at	ENSMUSG00000033713
1455803_at	Slco4a1	108115	solute carrier organic anion transporter family, member 4a1	180460978	2	0.812313	1.23105	-0.299892	9.71219	-2.55602	0.0212767	0.999987	-3.60522	9.67858	9.4671	9.96507	9.64997	9.96569	9.5182	9.8392	9.61371	1455803_at	ENSMUSG00000038963
1446876_at	Dcaf5	320808	DDB1 and CUL4 associated factor 5	-80335847	12	1.28854	0.776075	0.365732	5.36777	2.55245	0.0214302	0.999987	-3.61183	5.08371	5.29973	4.94479	5.69914	5.32588	5.79264	5.38524	5.41105	1446876_at	ENSMUSG00000049106
1436043_at	Scn7a	20272	sodium channel, voltage-gated, type VII, alpha	-66673426	2	1.29246	0.773717	0.370121	8.40126	2.5524	0.0214326	0.999987	-3.61194	8.10922	8.84725	8.45419	8.66889	8.364	8.36403	7.93738	8.4651	1436043_at	ENSMUSG00000034810
1425012_at	Gng5	14707	guanine nucleotide binding protein (G protein), gamma 5	146499836	3	0.81767	1.22299	-0.29041	4.30495	-2.55184	0.0214565	0.999987	-3.61296	4.62419	4.19685	4.45861	4.14129	4.36398	4.11761	4.35386	4.18325	1425012_at	ENSMUSG00000068523
1447711_x_at	NA	NA	NA	NA	NA	0.804718	1.24267	-0.313446	6.34408	-2.54936	0.0215643	0.999987	-3.61757	6.44285	5.98293	6.68269	6.3354	6.36754	6.21074	6.51014	6.22036	1447711_x_at	NA
1459348_at	NA	NA	NA	NA	NA	1.22825	0.814168	0.296602	5.72491	2.54854	0.0216	0.999987	-3.61909	5.47722	5.6842	5.6453	5.89159	5.61944	5.99513	5.56448	5.92192	1459348_at	NA
1439843_at	Camk4	12326	calcium/calmodulin-dependent protein kinase IV	32939041	18	1.29783	0.770515	0.376105	8.53131	2.54729	0.0216541	0.999987	-3.62139	8.0631	8.62445	8.21229	8.77479	8.33195	8.59073	8.7657	8.88749	1439843_at	ENSMUSG00000038128
1442532_at	NA	NA	NA	NA	NA	0.810472	1.23385	-0.303165	6.74911	-2.54295	0.0218443	0.999987	-3.62942	6.75658	6.60825	7.10995	6.56986	6.76962	6.56177	6.96662	6.65025	1442532_at	NA
1439881_at	C030013E06Rik	77421	RIKEN cDNA C030013E06 gene	NA	NA	0.797044	1.25464	-0.327268	6.79721	-2.53965	0.02199	0.999987	-3.63553	7.15987	6.61215	7.15282	6.62098	6.79582	6.57716	6.73485	6.72399	1439881_at	NA
1419847_at	NA	NA	NA	NA	NA	0.808193	1.23733	-0.307228	4.53526	-2.53663	0.0221242	0.999987	-3.64112	4.61009	4.25683	4.74817	4.35066	4.86451	4.53646	4.53271	4.38262	1419847_at	NA
1445703_at	Ptchd1	211612	patched domain containing 1	-155569736	X	1.34899	0.741295	0.43188	5.3068	2.53589	0.0221569	0.999987	-3.64248	4.66102	5.42135	5.10785	5.6985	5.44592	5.16876	5.14864	5.80234	1445703_at	ENSMUSG00000041552
1436868_at	Rtn4rl1	237847	reticulon 4 receptor-like 1	75193993	11	0.823535	1.21428	-0.280097	9.1084	-2.53496	0.0221988	0.999987	-3.64421	9.21254	9.04452	9.29501	9.02381	9.18588	8.90363	9.30036	8.90145	1436868_at	ENSMUSG00000045287
1438989_s_at	B130021B11Rik	320860	RIKEN cDNA B130021B11 gene	NA	NA	1.24531	0.803014	0.316502	8.52018	2.5292	0.0224575	0.999987	-3.65485	8.51698	8.78914	8.32053	8.55204	8.25213	8.87421	8.3581	8.49835	1438989_s_at	NA
1444401_at	NA	NA	NA	NA	NA	1.21873	0.820529	0.285375	5.86195	2.52792	0.0225153	0.999987	-3.65721	5.63698	5.91475	5.68179	6.02658	5.68743	6.01112	5.87084	6.06608	1444401_at	NA
1453003_at	Sorl1	20660	sortilin-related receptor, LDLR class A repeats-containing	-41968489	9	0.798399	1.25251	-0.324819	9.24848	-2.52029	0.0228634	0.999987	-3.67129	9.22586	9.13687	9.20157	9.03299	9.63469	9.13345	9.58144	9.04098	1453003_at	ENSMUSG00000049313
1426338_a_at	Ntng1	80883	netrin G1	-109780050	3	0.806648	1.2397	-0.309988	5.7078	-2.51737	0.0229976	0.999987	-3.67666	5.67705	5.46634	6.05596	5.72751	5.81067	5.54531	5.9075	5.47207	1426338_a_at	ENSMUSG00000059857
1445781_at	NA	NA	NA	NA	NA	1.21498	0.823061	0.28093	5.56127	2.51237	0.02323	0.999987	-3.68588	5.35265	5.65745	5.45814	5.64029	5.44614	5.85179	5.4263	5.65741	1445781_at	NA
1439836_at	Asb15	78910	ankyrin repeat and SOCS box-containing 15	24528144	6	1.26557	0.79016	0.339783	4.72434	2.51098	0.0232949	0.999987	-3.68843	4.34412	4.59226	4.52236	5.00811	4.56739	5.00791	4.78393	4.96865	1439836_at	ENSMUSG00000029685
1460657_at	Wnt10a	22409	wingless related MMTV integration site 10a	74792019	1	1.24836	0.801053	0.320031	6.32749	2.50993	0.0233437	0.999987	-3.69035	5.899	6.67611	6.26924	6.48525	6.26113	6.33845	6.24055	6.45023	1460657_at	ENSMUSG00000026167
1419665_a_at	Nupr1	56312	nuclear protein transcription regulator 1	-126623246	7	0.510918	1.95726	-0.968837	8.47527	-2.50798	0.0234355	0.999987	-3.69396	7.91812	8.25694	8.34627	7.80521	10.6271	7.86796	8.94731	8.03331	1419665_a_at	ENSMUSG00000030717
1418967_a_at	St7	64213	suppression of tumorigenicity 7	17749216	6	0.799331	1.25105	-0.323136	6.93299	-2.50521	0.0235663	0.999987	-3.69905	7.17742	6.76755	7.31186	6.983	6.94456	6.63401	6.94437	6.70112	1418967_a_at	ENSMUSG00000029534
1418910_at	Bmp7	12162	bone morphogenetic protein 7	-172869687	2	0.797304	1.25423	-0.326799	5.03763	-2.50143	0.0237456	0.999987	-3.706	5.12999	5.20372	5.26492	4.81833	5.30083	4.78536	5.10837	4.68952	1418910_at	ENSMUSG00000008999
1438443_at	Zbtb20	56490	zinc finger and BTB domain containing 20	43247284	16	0.772405	1.29466	-0.37257	9.60487	-2.49971	0.0238272	0.999987	-3.70915	9.82468	9.60361	9.38646	9.30977	10.0372	9.54503	9.91625	9.21594	1438443_at	ENSMUSG00000022708
1439250_at	Slitrk3	386750	SLIT and NTRK-like family, member 3	-73048125	3	0.814111	1.22833	-0.296703	6.88949	-2.49695	0.0239599	0.999987	-3.71423	6.95498	6.51996	7.08004	6.89555	7.01567	6.77506	7.10066	6.77398	1439250_at	ENSMUSG00000048304
1438717_a_at	Osbpl6	99031	oxysterol binding protein-like 6	76406538	2	0.797065	1.2546	-0.327231	5.84905	-2.49504	0.0240515	0.999987	-3.71773	5.87638	5.58129	6.11589	5.68584	6.13903	5.49704	5.91936	5.97756	1438717_a_at	ENSMUSG00000042359
1419666_x_at	Nupr1	56312	nuclear protein transcription regulator 1	-126623246	7	0.525453	1.90312	-0.928365	8.15536	-2.49447	0.0240793	0.999987	-3.71879	7.65687	7.99551	8.06007	7.47766	10.242	7.65033	8.51928	7.64119	1419666_x_at	ENSMUSG00000030717
1430798_x_at	Mrpl15	27395	mitochondrial ribosomal protein L15	-4773200	1	0.812368	1.23097	-0.299795	8.06299	-2.49193	0.024202	0.999987	-3.72344	8.44974	7.85109	8.10063	7.87499	8.22334	7.93218	8.07783	7.9941	1430798_x_at	ENSMUSG00000033845
1429390_at	Acpl2	235534	acid phosphatase-like 2	-96823343	9	0.759182	1.31721	-0.397481	8.32239	-2.48966	0.0243122	0.999987	-3.7276	8.69091	8.21493	8.29908	7.89234	8.28177	7.91459	8.81275	8.47272	1429390_at	ENSMUSG00000043587
1443956_at	Zfp397	69256	zinc finger protein 397	23954688	18	0.793404	1.26039	-0.333872	6.39887	-2.48822	0.0243825	0.999987	-3.73025	6.5622	6.16959	6.88045	6.32311	6.43255	6.05936	6.38803	6.37566	1443956_at	ENSMUSG00000024276
1441671_at	NA	NA	NA	NA	NA	0.788164	1.26877	-0.343433	5.07086	-2.48815	0.0243858	0.999987	-3.73037	5.089	4.59388	5.2655	4.96136	5.46188	5.15758	5.15393	4.88375	1441671_at	NA
1433950_at	Igsf21	230868	immunoglobulin superfamily, member 21	-140026852	4	0.810626	1.23362	-0.302892	8.33865	-2.48766	0.02441	0.999987	-3.73128	8.37847	8.05021	8.37574	8.29881	8.48548	8.19191	8.72067	8.20787	1433950_at	ENSMUSG00000040972
1459026_at	Snw1	66354	SNW domain containing 1	-87449910	12	0.814607	1.22759	-0.295824	7.23165	-2.48615	0.024484	0.999987	-3.73405	7.42964	7.24787	7.45539	7.01364	7.22084	6.94055	7.41238	7.13288	1459026_at	ENSMUSG00000021039
1440884_s_at	A530047J11Rik	103767	RIKEN cDNA A530047J11 gene	NA	NA	1.25649	0.795866	0.329403	4.57683	2.48523	0.0245288	0.999987	-3.73572	4.49239	5.0313	4.25604	4.64838	4.34115	4.76117	4.55896	4.52529	1440884_s_at	NA
1449240_at	Ppp1r17	19051	protein phosphatase 1, regulatory subunit 17	56017515	6	1.22324	0.817499	0.290711	9.14964	2.48504	0.0245384	0.999987	-3.73608	8.94476	9.21954	9.15229	9.29708	8.87229	9.22877	9.04781	9.43459	1449240_at	ENSMUSG00000002930
1455007_s_at	Gpt2	108682	glutamic pyruvate transaminase (alanine aminotransferase) 2	85492617	8	1.22847	0.81402	0.296863	6.77246	2.48242	0.0246673	0.999987	-3.74088	6.46717	6.88112	6.77297	7.0597	6.55251	6.80122	6.70345	6.94151	1455007_s_at	ENSMUSG00000031700
1457611_x_at	Fam136a	66488	family with sequence similarity 136, member A	86365683	6	0.800066	1.2499	-0.32181	5.72701	-2.48209	0.0246835	0.999987	-3.74148	5.93442	5.62682	5.99224	5.74411	5.83418	5.24184	5.79081	5.65163	1457611_x_at	ENSMUSG00000057497
1435633_at	Pwwp2a	70802	PWWP domain containing 2A	43681998	11	0.818758	1.22136	-0.288491	9.38958	-2.48175	0.0247006	0.999987	-3.74211	9.54815	9.17369	9.41961	9.20429	9.54437	9.43276	9.62318	9.17061	1435633_at	ENSMUSG00000044950
1452365_at	Csgalnact1	234356	chondroitin sulfate N-acetylgalactosaminyltransferase 1	-68356781	8	0.814929	1.2271	-0.295254	6.1442	-2.48112	0.0247317	0.999987	-3.74326	6.27843	6.00537	6.47602	6.0581	6.13133	5.85399	6.28152	6.06884	1452365_at	ENSMUSG00000036356
1458103_at	Ncor1	20185	nuclear receptor co-repressor 1	-62316426	11	1.23712	0.808331	0.306982	6.18934	2.48006	0.0247842	0.999987	-3.7452	5.88128	6.34268	6.11215	6.23027	6.23885	6.50068	5.91111	6.29768	1458103_at	ENSMUSG00000018501
1442489_at	D1Ertd564e	52347	DNA segment, Chr 1, ERATO Doi 564, expressed	NA	NA	1.27972	0.78142	0.35583	8.20299	2.47821	0.0248761	0.999987	-3.74859	8.23772	8.46811	7.60282	8.29296	8.25766	8.37176	8.00211	8.3908	1442489_at	NA
1444305_at	Myh7b	668940	myosin, heavy chain 7B, cardiac muscle, beta	155611212	2	0.819198	1.22071	-0.287715	6.21164	-2.47753	0.0249098	0.999987	-3.74983	6.45605	6.09963	6.44285	6.09963	6.3707	6.08464	6.1524	5.98723	1444305_at	ENSMUSG00000074652
1416021_a_at	Fabp5	16592	fatty acid binding protein 5, epidermal	10012585	3	0.68109	1.46823	-0.554082	11.4835	-2.47559	0.0250066	0.999987	-3.75338	11.1806	11.4447	11.4954	11.2866	12.6	11.0721	11.766	11.0223	1416021_a_at	ENSMUSG00000027533
1459250_at	Tshz2	228911	teashirt zinc finger family member 2	169633646	2	1.22716	0.814889	0.295324	4.00681	2.47183	0.0251957	0.999987	-3.76026	3.7015	4.15858	3.77104	4.0936	3.87391	4.20972	4.09016	4.15602	1459250_at	ENSMUSG00000047907
1436205_at	Nfasc	269116	neurofascin	-132564690	1	0.814854	1.22721	-0.295387	9.36411	-2.47141	0.0252169	0.999987	-3.76103	9.44035	9.00399	9.53283	9.2393	9.53609	9.41816	9.53792	9.2042	1436205_at	ENSMUSG00000026442
1453238_s_at	A130040M12Rik	319269	RIKEN cDNA A130040M12 gene	NA	NA	0.817379	1.22342	-0.290922	8.20147	-2.47099	0.0252379	0.999987	-3.7618	8.28796	8.16207	8.26756	7.85537	8.37334	8.12485	8.45885	8.08174	1453238_s_at	NA
1439557_s_at	Ldb2	16826	LIM domain binding 2	-44472133	5	0.785318	1.27337	-0.348652	8.61804	-2.47039	0.025268	0.999987	-3.76289	8.90074	8.47268	8.3844	8.32217	8.89809	8.37881	8.98623	8.6012	1439557_s_at	ENSMUSG00000039706
1417379_at	Iqgap1	29875	IQ motif containing GTPase activating protein 1	-80711583	7	1.59929	0.625276	0.677436	8.97752	2.46692	0.0254439	0.999987	-3.76923	8.25669	8.50928	8.54553	9.23345	8.43081	10.154	9.32216	9.36818	1417379_at	ENSMUSG00000030536
1420459_at	Ripply3	170765	ripply3 homolog (zebrafish)	94328422	16	1.20507	0.829829	0.269115	4.03045	2.4654	0.0255216	0.999987	-3.77202	3.93855	4.10443	3.83706	4.18904	3.92925	4.24121	3.87873	4.12536	1420459_at	ENSMUSG00000022941
1444070_at	AA914427	53959	EST AA914427	NA	NA	0.822947	1.21515	-0.281129	6.6523	-2.46383	0.0256019	0.999987	-3.77489	6.90713	6.5557	6.86419	6.4073	6.73399	6.52049	6.66615	6.56346	1444070_at	NA
1450470_at	NA	NA	NA	NA	NA	0.550649	1.81604	-0.860796	5.08278	-2.46313	0.0256374	0.999987	-3.77616	4.5901	4.61836	6.11646	4.82408	6.71089	4.73301	4.63526	4.43406	1450470_at	NA
1446509_at	Smox	228608	spermine oxidase	131491862	2	1.29793	0.770456	0.376215	4.53946	2.4629	0.0256493	0.999987	-3.77658	4.122	4.75929	4.15041	4.84631	4.5172	4.93765	4.61581	4.36704	1446509_at	ENSMUSG00000027333
1446009_at	NA	NA	NA	NA	NA	0.815795	1.2258	-0.293721	5.39308	-2.46169	0.0257114	0.999987	-3.77879	5.62373	5.21476	5.60717	5.04573	5.45407	5.34591	5.47479	5.37846	1446009_at	NA
1458123_at	9630002A11Rik	319588	RIKEN cDNA 9630002A11 gene	NA	NA	0.760599	1.31475	-0.394792	7.11206	-2.46128	0.0257324	0.999987	-3.77953	7.30168	6.73741	7.40547	6.52275	7.21458	7.41151	7.3161	6.987	1458123_at	NA
1442458_at	NA	NA	NA	NA	NA	1.24951	0.800312	0.321365	4.21055	2.46126	0.0257337	0.999987	-3.77958	4.02274	4.10755	3.92504	4.64228	4.05595	4.36052	4.19574	4.37458	1442458_at	NA
1422060_at	Parvb	170736	parvin, beta	84232043	15	0.812574	1.23066	-0.299429	5.30692	-2.46086	0.0257539	0.999987	-3.7803	5.55827	5.31221	5.60221	5.18506	5.38853	5.06488	5.27752	5.06666	1422060_at	ENSMUSG00000022438
1444026_at	AI593442	330941	expressed sequence AI593442	-52673042	9	1.23821	0.807616	0.308258	7.68894	2.46042	0.0257765	0.999987	-3.7811	7.35295	7.79107	7.51197	8.00352	7.55197	7.65732	7.72234	7.92035	1444026_at	ENSMUSG00000078307
1422605_at	Ppp1r1a	58200	protein phosphatase 1, regulatory (inhibitor) subunit 1A	-103530279	15	0.810045	1.2345	-0.303926	9.57824	-2.45794	0.0259044	0.999987	-3.78562	9.7733	9.45508	9.90641	9.58355	9.69837	9.25216	9.54272	9.41431	1422605_at	ENSMUSG00000022490
1438610_a_at	Cryz	12972	crystallin, zeta	154596711	3	0.80423	1.24342	-0.314319	9.92321	-2.45614	0.0259979	0.999987	-3.78891	10.0823	10.0205	9.94513	9.81687	10.1577	9.518	10.1363	9.70887	1438610_a_at	ENSMUSG00000028199
1455869_at	NA	NA	NA	NA	NA	1.21386	0.823819	0.2796	9.02952	2.45559	0.0260263	0.999987	-3.78991	8.92267	9.03208	8.93314	9.2324	8.75483	9.1802	8.94823	9.23259	1455869_at	NA
1459640_at	NA	NA	NA	NA	NA	0.818295	1.22205	-0.289307	5.62489	-2.45334	0.0261436	0.999987	-3.79402	5.67688	5.30062	5.92887	5.57239	5.74652	5.53674	5.72588	5.51118	1459640_at	NA
1420693_at	Myom1	17929	myomesin 1	71019557	17	0.804336	1.24326	-0.314131	5.64726	-2.45171	0.026229	0.999987	-3.797	5.76848	5.42787	6.0087	5.72601	5.82609	5.34655	5.61403	5.46033	1420693_at	ENSMUSG00000024049
1458708_at	NA	NA	NA	NA	NA	0.826512	1.2099	-0.274893	6.70548	-2.45104	0.0262638	0.999987	-3.79821	6.79105	6.5264	6.91962	6.45732	6.80932	6.59992	6.85174	6.68851	1458708_at	NA
1453418_at	Col24a1	71355	collagen, type XXIV, alpha 1	145292472	3	1.31049	0.763071	0.390112	5.34322	2.44935	0.0263528	0.999987	-3.8013	4.93647	5.50273	5.19363	5.2117	5.1876	5.39839	5.27496	6.04029	1453418_at	ENSMUSG00000028197
1438224_at	Zswim5	74464	zinc finger SWIM-type containing 5	116877402	4	0.822967	1.21512	-0.281093	8.42068	-2.44932	0.0263541	0.999987	-3.80134	8.62386	8.337	8.48934	8.39178	8.50574	8.11912	8.62598	8.27264	1438224_at	ENSMUSG00000033948
1441091_at	Elovl7	74559	ELOVL family member 7, elongation of long chain fatty acids (yeast)	108214404	13	1.23776	0.807911	0.307732	5.81671	2.44767	0.0264413	0.999987	-3.80436	5.65173	6.19676	5.46634	5.80358	5.76621	5.9546	5.76709	5.92736	1441091_at	ENSMUSG00000021696
1439532_s_at	Kif13a	16553	kinesin family member 13A	-46749088	13	0.812029	1.23148	-0.300398	8.03832	-2.44755	0.0264474	0.999987	-3.80457	8.06205	7.80697	8.30381	8.07402	8.3062	7.74399	8.08201	7.9275	1439532_s_at	ENSMUSG00000021375
1425646_at	Nmrk1	225994	nicotinamide riboside kinase 1	18632016	19	1.2618	0.792517	0.335487	5.71565	2.44219	0.0267314	0.999987	-3.81432	5.59529	6.10668	5.4587	5.76237	5.70265	6.07904	5.435	5.58549	1425646_at	ENSMUSG00000037847
1437218_at	Fn1	14268	fibronectin 1	-71585473	1	1.43445	0.697131	0.520499	6.71815	2.43586	0.027071	0.999987	-3.82584	5.89611	6.52261	6.41997	6.77044	6.96826	7.43148	6.54727	7.18908	1437218_at	ENSMUSG00000026193
1441167_at	NA	NA	NA	NA	NA	1.20823	0.827655	0.272899	4.97445	2.43262	0.0272463	0.999987	-3.83173	4.79431	5.23728	4.92711	5.0386	4.85533	5.04664	4.77528	5.12109	1441167_at	NA
1426934_at	Nhsl1	215819	NHS-like 1	18407675	10	1.45085	0.689249	0.536903	7.15596	2.43095	0.0273366	0.999987	-3.83475	7.38034	7.81883	7.30363	7.12183	6.66056	7.39945	6.20551	7.35755	1426934_at	ENSMUSG00000039835
1448713_at	Stat4	20849	signal transducer and activator of transcription 4	52008244	1	0.792578	1.26171	-0.335375	4.37626	-2.42992	0.027393	0.999987	-3.83662	4.85904	4.09798	4.49398	4.36905	4.4328	4.36666	4.38997	4.0006	1448713_at	ENSMUSG00000062939
1446603_at	NA	NA	NA	NA	NA	0.770847	1.29727	-0.375484	5.85473	-2.42978	0.0274005	0.999987	-3.83687	5.89911	5.4113	6.07925	5.44072	6.27214	6.10089	5.9194	5.71506	1446603_at	NA
1429355_at	Tekt5	70426	tektin 5	-10361254	16	0.810034	1.23452	-0.303946	4.84139	-2.42842	0.0274748	0.999987	-3.83934	4.85684	4.81675	5.25539	4.70661	4.99378	4.55849	4.86743	4.67582	1429355_at	ENSMUSG00000039179
1451538_at	Sox9	20682	SRY (sex determining region Y)-box 9	112782210	11	1.25398	0.797458	0.32652	7.45081	2.42835	0.0274786	0.999987	-3.83947	6.94363	7.52708	7.23696	7.69605	7.49185	7.60363	7.47776	7.62953	1451538_at	ENSMUSG00000000567
1418818_at	Aqp5	11830	aquaporin 5	99591028	15	0.751677	1.33036	-0.411815	6.51666	-2.42675	0.0275663	0.999987	-3.84237	6.55591	6.3351	6.56647	6.29013	7.35004	6.38894	6.41786	6.22886	1418818_at	ENSMUSG00000044217
1447478_at	NA	NA	NA	NA	NA	1.2798	0.781371	0.35592	6.16079	2.42613	0.0276003	0.999987	-3.8435	5.82305	6.40596	5.92362	5.90834	6.04814	6.58989	6.1365	6.45081	1447478_at	NA
1446344_at	Nyx	236690	nyctalopin	13467672	X	0.816467	1.22479	-0.292534	7.5112	-2.4248	0.0276734	0.999987	-3.84591	7.45677	7.33992	7.78925	7.53784	7.69587	7.2782	7.688	7.30379	1446344_at	ENSMUSG00000051228
1418047_at	Neurod6	11922	neurogenic differentiation 6	-55677819	6	1.29596	0.771628	0.374022	4.89275	2.42013	0.0279316	0.999987	-3.85438	4.86733	5.1423	4.83353	4.62547	4.45432	5.31414	4.66776	5.23712	1418047_at	ENSMUSG00000037984
1425316_at	B3gat1	76898	beta-1,3-glucuronyltransferase 1 (glucuronosyltransferase P)	26751562	9	0.75556	1.32352	-0.404382	5.81027	-2.4191	0.027989	0.999987	-3.85624	5.89299	5.08393	6.2348	5.91431	5.84619	5.57941	6.07586	5.85468	1425316_at	ENSMUSG00000045994
1426952_at	Arhgap18	73910	Rho GTPase activating protein 18	26772512	10	1.23956	0.806737	0.30983	6.7815	2.41769	0.0280675	0.999987	-3.8588	6.67592	7.03802	6.57938	7.17827	6.70235	6.856	6.54867	6.67336	1426952_at	ENSMUSG00000039031
1422798_at	Cntnap2	66797	contactin associated protein-like 2	45060061	6	0.830959	1.20343	-0.267152	10.4762	-2.41656	0.0281307	0.999987	-3.86085	10.5983	10.3934	10.5045	10.2756	10.6654	10.3879	10.6708	10.3135	1422798_at	ENSMUSG00000039419
1435258_at	Tmem141	51875	transmembrane protein 141	-25620066	2	0.813661	1.22901	-0.297499	7.6692	-2.41372	0.0282902	0.999987	-3.866	8.07079	7.63685	7.82095	7.52958	7.70777	7.41777	7.6723	7.49761	1435258_at	ENSMUSG00000026939
1431446_at	Plekhd1os	68354	pleckstrin homology domain containing, family D (with coiled-coil domains) member 1, opposite strand	-80686375	12	0.825638	1.21118	-0.276419	6.09817	-2.41309	0.0283254	0.999987	-3.86713	6.3861	5.97195	6.22022	5.95133	6.06186	5.93127	6.27731	5.98529	1431446_at	NA
1444928_at	NA	NA	NA	NA	NA	1.25876	0.794432	0.332004	4.18116	2.41282	0.0283404	0.999987	-3.86761	3.89955	4.16503	3.93097	4.70696	4.04579	4.18087	4.18431	4.33578	1444928_at	NA
1438483_at	Nos1	18125	nitric oxide synthase 1, neuronal	117867119	5	1.22611	0.815589	0.294085	7.23726	2.41067	0.0284619	0.999987	-3.87151	6.90388	7.47245	7.08742	7.51233	7.16192	7.35047	7.20765	7.20197	1438483_at	ENSMUSG00000029361
1439114_at	Ddx60	234311	DEAD (Asp-Glu-Ala-Asp) box polypeptide 60	61928089	8	0.784079	1.27538	-0.350929	3.77749	-2.40832	0.0285952	0.999987	-3.87576	3.59064	3.55924	4.33057	3.77128	3.957	3.55385	3.93362	3.52375	1439114_at	ENSMUSG00000037921
1438236_at	Nfia	18027	nuclear factor I/A	97581943	4	1.23872	0.807282	0.308856	6.87331	2.40799	0.0286139	0.999987	-3.87636	6.83805	7.00219	6.56283	7.26859	6.83191	7.0271	6.64275	6.81309	1438236_at	ENSMUSG00000028565
1440361_at	Gm12371	100042132	predicted gene 12371	NA	NA	1.22898	0.813682	0.297463	5.23955	2.4037	0.0288586	0.999987	-3.88411	5.12163	5.31454	5.18565	5.57308	5.00984	5.1572	5.04614	5.5083	1440361_at	NA
1424803_at	Mios	252875	missing oocyte, meiosis regulator, homolog (Drosophila)	8209227	6	0.814853	1.22721	-0.295388	8.05697	-2.39626	0.0292876	0.999987	-3.89754	7.91311	7.93238	8.32163	7.92741	8.34337	7.86418	8.24052	7.91311	1424803_at	ENSMUSG00000042447
1460740_at	Cltb	74325	clathrin, light polypeptide (Lcb)	-54592939	13	0.82328	1.21465	-0.280546	8.48316	-2.39579	0.0293152	0.999987	-3.89839	8.6139	8.47904	8.77503	8.39904	8.55597	8.21665	8.54882	8.2768	1460740_at	ENSMUSG00000047547
1419922_s_at	Atrnl1	226255	attractin like 1	57611034	19	0.82031	1.21905	-0.285759	10.6751	-2.3955	0.0293319	0.999987	-3.89891	10.7842	10.67	10.6543	10.4008	10.8671	10.5673	10.9663	10.4906	1419922_s_at	ENSMUSG00000054843
1460330_at	Anxa3	11745	annexin A3	96793385	5	0.77587	1.28887	-0.366112	6.02592	-2.39331	0.0294597	0.999987	-3.90287	5.86226	5.97195	6.30363	6.02139	6.55459	5.56958	6.11541	5.80852	1460330_at	ENSMUSG00000029484
1433929_at	Nhlrc2	66866	NHL repeat containing 2	56548261	19	0.812072	1.23142	-0.300321	9.52683	-2.3924	0.0295126	0.999987	-3.9045	9.84486	9.43602	9.83739	9.48299	9.55077	9.27498	9.47495	9.3127	1433929_at	ENSMUSG00000025078
1442213_at	LOC552908	552908	uncharacterized LOC552908	NA	NA	1.27605	0.783669	0.351683	5.8676	2.38854	0.0297391	0.999987	-3.91145	5.86198	6.16246	5.62481	5.7241	5.38382	6.24584	5.89642	6.04135	1442213_at	NA
1448616_at	Dvl2	13543	dishevelled 2, dsh homolog (Drosophila)	70000626	11	1.23769	0.807954	0.307655	4.65729	2.38784	0.0297805	0.999987	-3.91272	4.40599	4.70949	4.64569	4.86733	4.58955	5.05495	4.37261	4.6127	1448616_at	ENSMUSG00000020888
1455664_at	Rtn4rl1	237847	reticulon 4 receptor-like 1	75193993	11	0.82643	1.21002	-0.275036	8.40845	-2.38737	0.0298084	0.999987	-3.91357	8.44783	8.20578	8.56185	8.37795	8.59807	8.12516	8.57613	8.37485	1455664_at	ENSMUSG00000045287
1421311_at	Pcdh10	18526	protocadherin 10	45378398	3	1.21719	0.821566	0.283551	6.87053	2.38704	0.0298281	0.999987	-3.91417	6.68541	6.97162	6.93361	7.09338	6.5897	6.90534	6.70629	7.07888	1421311_at	ENSMUSG00000049100
1417366_s_at	Calm1	12313	calmodulin 1	100199541	12	0.821955	1.21661	-0.282869	12.4078	-2.38489	0.0299552	0.999987	-3.91803	12.5715	12.2344	12.3731	12.1221	12.5734	12.3608	12.6791	12.3483	1417366_s_at	ENSMUSG00000001175
1453857_at	Rnf180	71816	ring finger protein 180	-105147494	13	1.22277	0.817818	0.290149	5.78799	2.38312	0.0300606	0.999987	-3.92122	5.72521	5.69356	5.51114	5.99466	5.60756	6.00229	5.72776	6.04175	1453857_at	ENSMUSG00000021720
1459066_at	NA	NA	NA	NA	NA	1.20085	0.832742	0.264058	5.50941	2.37971	0.0302642	0.999987	-3.92736	5.30788	5.54659	5.358	5.73407	5.39956	5.60275	5.44408	5.68233	1459066_at	NA
1428692_at	Hddc3	68695	HD domain containing 3	80343137	7	1.40085	0.71385	0.486307	8.56757	2.37878	0.0303198	0.999987	-3.92902	8.33337	8.16591	8.18489	8.93798	8.00384	9.25932	8.77557	8.87969	1428692_at	ENSMUSG00000030532
1445779_at	NA	NA	NA	NA	NA	0.804188	1.24349	-0.314395	5.76854	-2.37167	0.0307491	0.999987	-3.9418	5.93497	5.71849	5.99466	5.23707	5.88996	5.71176	5.88334	5.77804	1445779_at	NA
1441697_at	Maml1	103806	mastermind like 1 (Drosophila)	-50255635	11	0.820027	1.21947	-0.286256	4.20743	-2.37129	0.0307722	0.999987	-3.94248	4.31704	4.04978	4.57186	4.17514	4.16377	4.00419	4.34958	4.02812	1441697_at	ENSMUSG00000050567
1459950_at	NA	NA	NA	NA	NA	0.819587	1.22013	-0.287032	6.06028	-2.37004	0.0308483	0.999987	-3.94472	6.35122	5.8355	6.12609	5.80166	6.04154	6.05737	6.29634	5.97254	1459950_at	NA
1439687_at	Rab14	68365	RAB14, member RAS oncogene family	-35180205	2	1.26301	0.791758	0.336868	7.54569	2.36833	0.0309531	0.999987	-3.9478	7.73212	7.65077	7.07343	7.8113	7.49292	7.76072	7.21056	7.63371	1439687_at	ENSMUSG00000026878
1436199_at	Trim14	74735	tripartite motif-containing 14	-46506847	4	1.23226	0.811515	0.30131	5.10693	2.36787	0.0309813	0.999987	-3.94863	4.87699	5.17099	5.01948	5.4924	4.9164	5.36382	5.01225	5.00314	1436199_at	ENSMUSG00000039853
1432062_at	Mdga1	74762	MAM domain containing glycosylphosphatidylinositol anchor 1	-29827958	17	0.827936	1.20782	-0.272409	5.61578	-2.36707	0.0310304	0.999987	-3.95006	5.70192	5.43682	5.93254	5.47969	5.6679	5.41935	5.70558	5.58245	1432062_at	ENSMUSG00000043557
1448793_a_at	Sdc4	20971	syndecan 4	-164424247	2	1.25675	0.795703	0.329698	10.524	2.36483	0.0311678	0.999987	-3.95407	10.4761	10.5467	10.3373	10.8175	10.6219	10.7603	10.0014	10.6309	1448793_a_at	ENSMUSG00000017009
1453060_at	Rgs8	67792	regulator of G-protein signaling 8	153653037	1	0.827578	1.20835	-0.273032	9.55253	-2.36265	0.0313027	0.999987	-3.95799	9.53438	9.36689	9.7295	9.55934	9.7622	9.41296	9.73011	9.32488	1453060_at	ENSMUSG00000042671
1444331_at	NA	NA	NA	NA	NA	1.20439	0.830294	0.268307	5.28272	2.36123	0.0313902	0.999987	-3.96053	5.07774	5.35456	5.12709	5.33495	5.10647	5.53107	5.28297	5.44691	1444331_at	NA
1418796_at	Clec11a	20256	C-type lectin domain family 11, member a	-44303766	7	0.74102	1.34949	-0.432416	7.42504	-2.36033	0.0314462	0.999987	-3.96214	7.76035	7.50389	7.72931	7.1245	8.05221	7.01959	7.02312	7.18735	1418796_at	ENSMUSG00000004473
1442849_at	Lrp1	16971	low density lipoprotein receptor-related protein 1	-127538158	10	1.26135	0.792801	0.334968	5.94149	2.35791	0.031597	0.999987	-3.96648	5.84952	5.97103	5.58925	5.89453	5.65016	6.43229	6.00709	6.13805	1442849_at	ENSMUSG00000040249
1438866_at	Grin3a	242443	glutamate receptor ionotropic, NMDA3A	-49661611	4	1.21839	0.820756	0.284976	6.8627	2.35679	0.031667	0.999987	-3.96849	6.79666	7.06878	6.89074	7.11769	6.61761	6.86503	6.57582	6.96925	1438866_at	ENSMUSG00000039579
1415927_at	Actc1	11464	actin, alpha, cardiac muscle 1	-114047289	2	1.22574	0.815832	0.293655	6.43567	2.35647	0.0316867	0.999987	-3.96906	6.16173	6.55255	6.49573	6.7699	6.14474	6.51807	6.35316	6.48948	1415927_at	ENSMUSG00000068614
1460214_at	Pcp4	18546	Purkinje cell protein 4	96467606	16	0.823254	1.21469	-0.28059	12.7923	-2.35408	0.0318364	0.999987	-3.97333	13.0227	12.6192	12.9709	12.83	12.7584	12.5269	12.9784	12.632	1460214_at	ENSMUSG00000090223
1416316_at	Slc27a2	26458	solute carrier family 27 (fatty acid transporter), member 2	126553024	2	1.20927	0.826943	0.27414	4.92214	2.34895	0.0321607	0.999987	-3.98252	4.63882	5.1355	4.73987	5.04534	4.7812	5.06496	4.98038	4.99103	1416316_at	ENSMUSG00000027359
1424443_at	Tm6sf1	107769	transmembrane 6 superfamily member 1	81859022	7	1.25918	0.794166	0.332487	5.7427	2.34702	0.0322828	0.999987	-3.98595	5.42088	5.99051	5.2442	5.85265	5.89422	5.86728	5.74652	5.92534	1424443_at	ENSMUSG00000038623
1453354_at	Ino80dos	100380944	INO80 complex subunit D, opposite strand	63114471	1	0.798441	1.25244	-0.324743	6.35915	-2.34674	0.0323009	0.999987	-3.98646	6.6573	6.28756	6.22476	5.98974	6.54903	6.4342	6.65499	6.07561	1453354_at	ENSMUSG00000084799
1424694_at	Fam210b	67017	family with sequence similarity 210, member B	172345577	2	0.815009	1.22698	-0.295113	8.50787	-2.34529	0.0323934	0.999987	-3.98905	8.72812	8.6163	8.54382	8.19516	8.71961	8.20794	8.63016	8.42187	1424694_at	ENSMUSG00000027495
1428650_at	Tns1	21961	tensin 1	-73910231	1	1.26877	0.788166	0.343428	7.46116	2.34384	0.0324859	0.999987	-3.99163	7.23135	8.0509	7.15677	7.51604	7.308	7.61629	7.46168	7.34829	1428650_at	ENSMUSG00000055322
1439591_at	Ulk2	29869	unc-51 like kinase 2	-61775598	11	1.25062	0.799604	0.322643	5.48067	2.34346	0.0325107	0.999987	-3.99233	5.27617	5.39617	5.02937	5.68239	5.51772	5.82978	5.45412	5.65961	1439591_at	ENSMUSG00000004798
1436329_at	Egr3	13655	early growth response 3	70077445	14	1.45213	0.688642	0.538175	4.77226	2.34293	0.0325445	0.999987	-3.99327	4.68079	4.93581	4.80692	5.7398	4.02795	4.36641	4.49704	5.12337	1436329_at	ENSMUSG00000033730
1444713_at	NA	NA	NA	NA	NA	0.824194	1.21331	-0.278945	6.68809	-2.34185	0.0326138	0.999987	-3.9952	6.86508	6.48844	6.90571	6.56174	6.71425	6.75238	6.8252	6.39189	1444713_at	NA
1446366_at	Trpc4	22066	transient receptor potential cation channel, subfamily C, member 4	54156057	3	1.20331	0.831043	0.267004	6.89366	2.34135	0.0326462	0.999987	-3.99609	6.67175	6.89541	6.72062	7.12972	6.76572	7.03454	6.88254	7.04897	1446366_at	ENSMUSG00000027748
1451258_at	Psca	72373	prostate stem cell antigen	74714839	15	0.801351	1.24789	-0.319493	6.34895	-2.34097	0.0326703	0.999987	-3.99676	6.41837	6.08496	6.85901	6.3117	6.41299	6.31724	6.34442	6.04292	1451258_at	ENSMUSG00000022598
1456786_at	Ldb2	16826	LIM domain binding 2	-44472133	5	0.719095	1.39064	-0.475747	6.82964	-2.34039	0.032708	0.999987	-3.99781	7.31349	6.74147	6.2828	6.49395	7.39017	6.35549	7.28358	6.77615	1456786_at	ENSMUSG00000039706
1423726_at	Vat1	26949	vesicle amine transport protein 1 homolog (T californica)	-101458748	11	1.19919	0.833899	0.262055	5.44638	2.3352	0.0330439	0.999987	-4.00706	5.19568	5.66831	5.35578	5.59038	5.33796	5.46949	5.37199	5.58145	1423726_at	ENSMUSG00000034993
1415935_at	Smoc2	64074	SPARC related modular calcium binding 2	14279506	17	1.20953	0.826766	0.274448	5.52229	2.33406	0.033118	0.999987	-4.00909	5.32076	5.60508	5.54219	5.84026	5.31193	5.61384	5.36537	5.57887	1415935_at	ENSMUSG00000023886
1455034_at	Nr4a2	18227	nuclear receptor subfamily 4, group A, member 2	-57107226	2	1.24932	0.800438	0.321139	8.00648	2.33373	0.0331393	0.999987	-4.00967	7.62889	8.12176	7.63856	8.1146	8.08605	8.05909	8.03015	8.37276	1455034_at	ENSMUSG00000026826
1425767_a_at	Six4	20474	sine oculis-related homeobox 4	-73100259	12	1.20023	0.833171	0.263316	5.13575	2.33195	0.033256	0.999987	-4.01285	5.09236	5.31738	5.00141	5.28903	5.01454	5.33668	4.90805	5.12654	1425767_a_at	ENSMUSG00000034460
1437453_s_at	Pcsk9	100102	proprotein convertase subtilisin/kexin type 9	-106442334	4	0.816302	1.22504	-0.292826	5.26169	-2.3317	0.0332724	0.999987	-4.0133	5.57066	5.07854	5.11903	5.10675	5.50958	5.04573	5.43313	5.23007	1437453_s_at	ENSMUSG00000044254
1444865_at	NA	NA	NA	NA	NA	0.808368	1.23706	-0.306916	3.45728	-2.33153	0.0332832	0.999987	-4.01359	3.64074	2.98468	3.58668	3.48333	3.46471	3.41468	3.7508	3.33257	1444865_at	NA
1459072_at	NA	NA	NA	NA	NA	1.24762	0.801524	0.319183	6.99947	2.33084	0.0333286	0.999987	-4.01483	6.71939	6.86438	6.82348	7.03716	6.82654	7.43325	6.99009	7.30143	1459072_at	NA
1459357_at	Nfasc	269116	neurofascin	-132564690	1	0.745228	1.34187	-0.424245	8.68408	-2.32691	0.0335876	0.999987	-4.02183	8.96364	8.09514	8.5326	8.3018	9.12218	9.04535	8.96639	8.44553	1459357_at	ENSMUSG00000026442
1419968_at	C77370	245555	expressed sequence C77370	-104077435	X	1.20552	0.829516	0.269658	6.44713	2.32685	0.0335912	0.999987	-4.02193	6.44586	6.5115	6.33328	6.70321	6.2869	6.4869	6.18315	6.62621	1419968_at	ENSMUSG00000046449
1435047_at	Rab3c	67295	RAB3C, member RAS oncogene family	-110054187	13	1.19738	0.835158	0.259878	10.3947	2.32532	0.0336923	0.999987	-4.02465	10.1412	10.4997	10.3191	10.5474	10.2356	10.4684	10.3633	10.5832	1435047_at	ENSMUSG00000021700
1428074_at	Tmem158	72309	transmembrane protein 158	-123259057	9	1.27003	0.787381	0.344866	7.54059	2.32514	0.0337045	0.999987	-4.02498	7.45312	7.78567	6.91884	7.84938	7.46883	7.57024	7.63184	7.6468	1428074_at	ENSMUSG00000054871
1439793_at	Gja3	14611	gap junction protein, alpha 3	-57034460	14	0.290493	3.44242	-1.78342	5.12892	-2.32384	0.0337909	0.999987	-4.02729	3.76078	4.57045	4.59419	4.18916	9.31005	4.14866	6.4175	4.04055	1439793_at	ENSMUSG00000048582
1439952_at	Ddx23	74351	DEAD (Asp-Glu-Ala-Asp) box polypeptide 23	-98645507	15	0.827472	1.2085	-0.273218	7.58136	-2.32085	0.03399	0.999987	-4.03261	7.64962	7.35491	7.84815	7.55736	7.59152	7.34112	7.78261	7.52564	1439952_at	ENSMUSG00000003360
1419614_at	Pla2g12b	69836	phospholipase A2, group XIIB	59403685	10	0.813166	1.22976	-0.298378	5.47622	-2.32057	0.0340084	0.999987	-4.0331	5.71147	5.33298	5.86723	5.36753	5.37884	5.42296	5.54411	5.18467	1419614_at	ENSMUSG00000009646
1421449_at	Csmd1	94109	CUB and Sushi multiple domains 1	-15892545	8	0.818919	1.22112	-0.288207	3.62845	-2.31891	0.0341199	0.999987	-4.03606	3.58686	3.40079	3.97708	3.51852	3.79616	3.36406	3.7301	3.654	1421449_at	ENSMUSG00000060924
1454880_s_at	Bmf	171543	BCL2 modifying factor	-118528757	2	1.32187	0.756505	0.402578	7.08343	2.31655	0.0342784	0.999987	-4.04025	7.00257	7.65556	6.41988	6.89512	7.07659	7.19471	7.02952	7.39347	1454880_s_at	ENSMUSG00000040093
1425521_at	Paip1	218693	polyadenylate binding protein-interacting protein 1	119428907	13	1.22319	0.817536	0.290645	7.86825	2.31624	0.0342989	0.999987	-4.04079	7.68563	8.22159	7.53681	7.84679	7.88321	7.96231	7.78608	8.02361	1425521_at	ENSMUSG00000025451
1430069_at	Cnbd2	70873	cyclic nucleotide binding domain containing 2	156312473	2	0.763321	1.31006	-0.389637	5.68128	-2.31616	0.0343044	0.999987	-4.04093	5.65855	5.5732	6.15567	5.23417	5.44601	5.51458	6.24417	5.6239	1430069_at	ENSMUSG00000038085
1447770_at	Cib2	56506	calcium and integrin binding family member 2	-54545352	9	1.19686	0.835522	0.25925	4.25852	2.31589	0.0343229	0.999987	-4.04142	4.10415	4.30695	4.0226	4.46584	4.1598	4.35604	4.22901	4.42374	1447770_at	ENSMUSG00000037493
1448938_at	Rpa3	68240	replication protein A3	-8255936	6	0.795651	1.25683	-0.329792	8.6377	-2.31471	0.0344027	0.999987	-4.04352	9.11202	8.61978	8.93565	8.5473	8.64662	8.28429	8.51609	8.43985	1448938_at	ENSMUSG00000012483
1457373_at	NA	NA	NA	NA	NA	1.30034	0.769028	0.378893	4.60009	2.31466	0.0344061	0.999987	-4.04361	4.27064	5.26582	4.37494	4.93289	4.57674	4.45457	4.42026	4.50486	1457373_at	ENSMUSG00000047216
1421937_at	Dapp1	26377	dual adaptor for phosphotyrosine and 3-phosphoinositides 1	-137931006	3	1.25321	0.797952	0.325626	6.53211	2.31424	0.0344343	0.999987	-4.04435	6.08758	6.59672	6.19121	6.6688	6.63862	6.63497	6.55977	6.87918	1421937_at	ENSMUSG00000028159
1453594_at	4930451G09Rik	74684	RIKEN cDNA 4930451G09 gene	4964289	16	0.81166	1.23204	-0.301053	5.5687	-2.31392	0.0344561	0.999987	-4.04492	5.90821	5.6061	5.66739	5.16104	5.70139	5.55313	5.59992	5.35243	1453594_at	ENSMUSG00000022543
1419185_a_at	Mlxipl	58805	MLX interacting protein-like	135106891	5	1.21159	0.825359	0.276907	5.47233	2.31243	0.0345566	0.999987	-4.04756	5.23362	5.50217	5.46927	5.57925	5.17538	5.72386	5.45722	5.63784	1419185_a_at	ENSMUSG00000005373
1458627_at	NA	NA	NA	NA	NA	0.7384	1.35428	-0.437525	6.38238	-2.31165	0.0346098	0.999987	-4.04895	7.13126	6.56757	6.4387	6.29894	6.41586	5.70299	6.41874	6.08496	1458627_at	NA
1422841_at	Agpat6	102247	1-acylglycerol-3-phosphate O-acyltransferase 6 (lysophosphatidic acid acyltransferase, zeta)	-23172946	8	1.2031	0.831186	0.266757	5.08512	2.31163	0.0346111	0.999987	-4.04898	4.87517	5.31147	4.87513	5.20116	4.94171	5.10198	5.11495	5.25937	1422841_at	ENSMUSG00000031545
1444215_at	NA	NA	NA	NA	NA	1.22871	0.813861	0.297146	5.91446	2.30968	0.0347435	0.999987	-4.05243	6.00795	6.28567	5.67072	6.068	5.76671	5.9546	5.61816	5.94385	1444215_at	NA
1435189_at	Frmpd1	666060	FERM and PDZ domain containing 1	45184906	4	0.830231	1.20448	-0.268414	9.20148	-2.29965	0.0354339	0.999987	-4.0702	9.1693	8.93312	9.34873	9.13491	9.44739	9.15307	9.37734	9.048	1435189_at	ENSMUSG00000035615
1422598_at	Casq1	12372	calsequestrin 1	-172209894	1	0.754244	1.32583	-0.406897	5.54004	-2.29887	0.0354884	0.999987	-4.07159	5.27802	5.29361	5.56291	5.36184	6.35976	5.3511	5.77327	5.33982	1422598_at	ENSMUSG00000007122
1419756_at	Dgkg	110197	diacylglycerol kinase, gamma	-22466569	16	1.21909	0.820283	0.285806	4.88232	2.29874	0.0354974	0.999987	-4.07182	4.4664	5.04893	4.72146	5.06359	4.90522	4.92915	4.86457	5.05921	1419756_at	ENSMUSG00000022861
1440687_at	NA	NA	NA	NA	NA	1.2549	0.796876	0.327574	5.44559	2.29825	0.0355312	0.999987	-4.07268	5.20104	5.49364	5.17706	6.01965	5.29132	5.38972	5.45779	5.53448	1440687_at	NA
1444486_at	Klhl5	71778	kelch-like 5	65131231	5	0.828584	1.20688	-0.27128	4.33976	-2.29616	0.0356774	0.999987	-4.07639	4.3592	4.15507	4.65777	4.35555	4.45974	4.19053	4.42488	4.11533	1444486_at	ENSMUSG00000054920
1427018_at	Tsnaxip1	72236	translin-associated factor X (Tsnax) interacting protein 1	105827744	8	0.816567	1.22464	-0.292357	5.26073	-2.29593	0.0356933	0.999987	-4.07679	5.43282	4.84458	5.51828	5.30664	5.43379	5.13346	5.24273	5.17351	1427018_at	ENSMUSG00000031893
1421075_s_at	Cyp7b1	13123	cytochrome P450, family 7, subfamily b, polypeptide 1	-18071950	3	1.19456	0.837129	0.256479	7.11984	2.29573	0.0357078	0.999987	-4.07715	6.98646	7.31161	6.96153	7.31004	6.98624	7.0908	7.03219	7.27988	1421075_s_at	ENSMUSG00000039519
1426043_a_at	Capn3	12335	calpain 3	120463593	2	1.25081	0.799482	0.322863	3.83915	2.29034	0.0360865	0.999987	-4.08668	3.571	3.83266	3.76887	4.41182	3.58497	3.9186	3.78603	3.83924	1426043_a_at	ENSMUSG00000079110
1431028_a_at	Pank1	75735	pantothenate kinase 1	-34810894	19	1.197	0.835425	0.259419	7.88509	2.29021	0.0360958	0.999987	-4.08691	7.60333	7.96429	7.78903	8.08776	7.76653	8.0441	7.86263	7.96306	1431028_a_at	ENSMUSG00000033610
1443674_at	NA	NA	NA	NA	NA	1.19523	0.836657	0.257292	5.59671	2.28709	0.0363168	0.999987	-4.09241	5.37817	5.69914	5.52389	5.66369	5.40355	5.70479	5.56663	5.8338	1443674_at	NA
1424890_at	Bnc1	12173	basonuclin 1	-81966662	7	1.48178	0.674863	0.567334	4.56311	2.28584	0.0364055	0.999987	-4.09461	4.15719	5.92185	4.24204	4.52961	4.32969	4.37788	4.38885	4.55777	1424890_at	ENSMUSG00000025105
1430636_at	Ppp4r1l-ps	100043911	protein phosphatase 4, regulatory subunit 1-like, pseudogene	-173579320	2	1.34966	0.740927	0.432596	6.08563	2.28523	0.0364492	0.999987	-4.0957	5.7927	5.77971	5.53967	6.36831	6.08761	6.84345	6.05733	6.21624	1430636_at	ENSMUSG00000055897
1443381_at	Etv4	18612	ets variant gene 4 (E1A enhancer binding protein, E1AF)	-101769742	11	1.27803	0.782457	0.353916	6.11939	2.2835	0.0365724	0.999987	-4.09874	6.16785	5.9291	6.13276	6.3669	5.68062	6.58302	5.78849	6.30636	1443381_at	ENSMUSG00000017724
1441511_at	Kcnt1	227632	potassium channel, subfamily T, member 1	25877861	2	1.2059	0.829254	0.270114	6.21411	2.28148	0.0367172	0.999987	-4.1023	6.15158	6.47563	5.93163	6.16114	6.12129	6.35042	6.11171	6.40947	1441511_at	ENSMUSG00000058740
1428376_at	Ccdc41os1	67723	coiled-coil domain containing 41, opposite strand	-94673493	10	0.824334	1.2131	-0.278699	7.61287	-2.28118	0.0367391	0.999987	-4.10284	7.92682	7.50253	7.70241	7.61784	7.74794	7.50809	7.63171	7.26562	1428376_at	ENSMUSG00000097164
1441075_at	Nostrin	329416	nitric oxide synthase trafficker	69135800	2	1.22592	0.815713	0.293866	5.44646	2.27944	0.0368641	0.999987	-4.1059	5.35989	5.57555	5.44949	5.87988	5.20627	5.44949	5.18244	5.46863	1441075_at	ENSMUSG00000034738
1441055_at	Palm2	242481	paralemmin 2	57568248	4	0.764307	1.30838	-0.387777	6.43021	-2.27793	0.0369731	0.999987	-4.10856	6.17586	6.05598	6.72864	6.33763	7.13794	6.33732	6.45396	6.21436	1441055_at	ENSMUSG00000090053
1435323_a_at	Mboat1	218121	membrane bound O-acyltransferase domain containing 1	30136490	13	0.777634	1.28595	-0.362837	6.97314	-2.27583	0.0371254	0.999987	-4.11227	6.69009	6.55139	7.36632	6.9148	7.45331	6.93369	7.10853	6.76702	1435323_a_at	ENSMUSG00000038732
1418230_a_at	Lims1	110829	LIM and senescent cell antigen-like domains 1	58323466	10	0.838364	1.1928	-0.254351	9.4961	-2.27528	0.0371651	0.999987	-4.11323	9.74483	9.46909	9.60968	9.32669	9.59795	9.32012	9.54061	9.35979	1418230_a_at	ENSMUSG00000019920
1422191_at	Cd200r1	57781	CD200 receptor 1	44765736	16	1.20369	0.830777	0.267467	4.51139	2.27399	0.0372593	0.999987	-4.11551	4.27632	4.58435	4.22672	4.72742	4.47912	4.60074	4.52848	4.66799	1422191_at	ENSMUSG00000022667
1420549_at	Gbp2b	14468	guanylate binding protein 2b	142594847	3	1.33039	0.751657	0.411853	5.5335	2.27362	0.0372863	0.999987	-4.11616	5.37649	6.31891	5.41612	5.55004	5.27242	5.21894	5.24528	5.86985	1420549_at	ENSMUSG00000040264
1435017_at	Cisd3	217149	CDGSH iron sulfur domain 3	97685952	11	0.75407	1.32614	-0.407229	9.5579	-2.27238	0.0373761	0.999987	-4.11833	10.1144	9.41654	9.97785	9.73083	9.32136	9.00472	9.63243	9.26503	1435017_at	ENSMUSG00000078695
1436799_at	Enox1	239188	ecto-NOX disulfide-thiol exchanger 1	77156763	14	0.796529	1.25545	-0.328202	8.45058	-2.27073	0.0374973	0.999987	-4.12125	8.79294	8.31118	8.1884	8.14329	8.73737	8.22331	8.73999	8.46812	1436799_at	ENSMUSG00000022012
1450543_at	Kctd10	330171	potassium channel tetramerisation domain containing 10	-114363572	5	1.21092	0.825821	0.276099	5.43621	2.27012	0.0375416	0.999987	-4.12231	5.22782	5.55575	5.12072	5.57042	5.30734	5.49795	5.53676	5.67291	1450543_at	ENSMUSG00000001098
1452757_s_at	Hba-a1	15122	hemoglobin alpha, adult chain 1	32283672	11	0.671194	1.48988	-0.575198	11.4933	-2.26744	0.0377383	0.999987	-4.12702	12.0569	12.0566	12.1408	11.3108	11.3024	10.6131	11.6236	10.8424	1452757_s_at	ENSMUSG00000069919
1454141_at	NA	NA	NA	NA	NA	0.801696	1.24736	-0.318873	6.71247	-2.26674	0.0377901	0.999987	-4.12825	6.98513	6.49039	6.73975	6.3078	6.99676	6.92939	6.76599	6.48455	1454141_at	NA
1453314_x_at	Mis18a	66578	MIS18 kinetochore protein homolog A (S. pombe)	-90719312	16	1.21196	0.825108	0.277346	6.37282	2.26603	0.0378423	0.999987	-4.1295	6.41064	6.40226	6.27142	6.71821	6.13806	6.45131	6.11646	6.47419	1453314_x_at	ENSMUSG00000022978
1437065_at	Zbtb20	56490	zinc finger and BTB domain containing 20	43247284	16	0.789765	1.2662	-0.340504	8.11759	-2.26524	0.0379013	0.999987	-4.1309	8.44617	7.97348	7.80891	7.99201	8.51816	8.04507	8.37812	7.77879	1437065_at	ENSMUSG00000022708
1451546_s_at	Tmem40	94346	transmembrane protein 40	-115729137	6	0.758354	1.31864	-0.399056	5.5959	-2.26466	0.0379436	0.999987	-4.1319	5.69905	5.37317	5.5269	5.57588	6.42308	5.18696	5.53266	5.44947	1451546_s_at	ENSMUSG00000059900
1442837_at	NA	NA	NA	NA	NA	1.299	0.769821	0.377406	6.25986	2.26248	0.0381057	0.999987	-4.13574	6.24554	6.74589	5.76885	6.12771	6.24479	6.75709	6.02545	6.16356	1442837_at	NA
1453357_at	Tdrd9	74691	tudor domain containing 9	111971559	12	0.828551	1.20693	-0.271338	7.66296	-2.26031	0.0382675	0.999987	-4.13955	7.79442	7.29101	7.75711	7.64806	7.85435	7.49771	7.78862	7.67237	1453357_at	ENSMUSG00000054003
1428568_at	B230217C12Rik	68127	RIKEN cDNA B230217C12 gene	97840780	11	0.809199	1.23579	-0.305434	9.11243	-2.25965	0.0383167	0.999987	-4.14071	9.38641	8.96215	9.37237	9.22655	8.97821	8.82808	9.32362	8.82208	1428568_at	ENSMUSG00000050538
1441808_at	NA	NA	NA	NA	NA	1.22384	0.817098	0.29142	6.15959	2.25881	0.0383796	0.999987	-4.14219	5.91051	6.10302	5.85443	6.47133	6.03944	6.37722	6.25114	6.26963	1441808_at	NA
1444845_at	Scfd1	76983	Sec1 family domain containing 1	51377580	12	0.739881	1.35157	-0.434635	6.07391	-2.25682	0.0385287	0.999987	-4.14567	6.74624	6.07765	5.62183	5.68281	6.46144	5.98904	6.3354	5.67688	1444845_at	ENSMUSG00000020952
1456108_x_at	Rnf112	22671	ring finger protein 112	-61448442	11	1.25618	0.796064	0.329045	6.27883	2.25677	0.0385321	0.999987	-4.14575	5.92878	6.07593	5.97888	6.4643	6.19376	6.59269	6.3558	6.64047	1456108_x_at	ENSMUSG00000010086
1424893_at	Ndel1	83431	nuclear distribution gene E-like homolog 1 (A. nidulans)	-68821446	11	1.29202	0.773981	0.36963	7.8384	2.25624	0.0385725	0.999987	-4.1467	7.35205	7.79776	7.86156	7.98659	8.03723	8.2931	7.36351	8.01542	1424893_at	ENSMUSG00000018736
1458524_at	Fndc3a	319448	fibronectin type III domain containing 3A	-72537953	14	1.22759	0.814606	0.295826	4.61514	2.25585	0.0386017	0.999987	-4.14738	4.60745	4.68673	4.2827	4.92094	4.32338	4.86645	4.65539	4.57811	1458524_at	ENSMUSG00000033487
1432570_at	6030458E02Rik	77881	RIKEN cDNA 6030458E02 gene	NA	NA	1.21693	0.821741	0.283245	4.36783	2.2536	0.0387714	0.999987	-4.15132	4.31138	4.48936	4.21315	4.57863	3.99051	4.33487	4.38978	4.63494	1432570_at	NA
1459009_at	NA	NA	NA	NA	NA	1.20686	0.828597	0.271257	5.25097	2.25212	0.0388833	0.999987	-4.15392	5.0252	5.34533	5.23786	5.20348	5.05994	5.58	5.13837	5.4176	1459009_at	NA
1445001_at	NA	NA	NA	NA	NA	0.700397	1.42776	-0.513754	5.90402	-2.25206	0.0388878	0.999987	-4.15402	6.3071	5.41431	5.6104	5.10831	6.33066	6.37764	6.39542	5.6883	1445001_at	NA
1444445_at	C77648	97695	expressed sequence C77648	NA	NA	1.27082	0.786894	0.345759	6.13657	2.24924	0.039102	0.999987	-4.15896	6.06634	6.27066	5.61856	6.05959	6.15491	6.69316	6.01494	6.21436	1444445_at	NA
1443507_at	NA	NA	NA	NA	NA	1.21845	0.820712	0.285052	3.77461	2.24885	0.0391315	0.999987	-4.15964	3.65826	4.00673	3.41563	4.06165	3.60985	3.80961	3.8446	3.79056	1443507_at	NA
1417896_at	Tjp3	27375	tight junction protein 3	-81273200	10	0.822276	1.21614	-0.282305	5.01019	-2.24784	0.0392085	0.999987	-4.1614	5.10388	4.93726	5.0261	5.09222	5.24308	4.79597	5.23229	4.65069	1417896_at	ENSMUSG00000034917
1419123_a_at	Pdgfc	54635	platelet-derived growth factor, C polypeptide	81036416	3	1.27468	0.784514	0.35013	6.70882	2.24735	0.0392461	0.999987	-4.16227	6.65498	7.22982	6.13139	6.8111	6.56779	6.68295	6.78084	6.81166	1419123_a_at	ENSMUSG00000028019
1443933_at	Tc2n	74413	tandem C2 domains, nuclear	-101648602	12	1.32722	0.753456	0.408405	4.28229	2.24571	0.0393713	0.999987	-4.16513	4.10974	4.84871	4.62135	4.48115	3.72419	4.41459	3.85706	4.20151	1443933_at	ENSMUSG00000021187
1445495_at	NA	NA	NA	NA	NA	1.22556	0.815955	0.293439	4.63548	2.24548	0.039389	0.999987	-4.16553	4.27795	4.76118	4.30968	4.67984	4.61888	4.81067	4.74853	4.87711	1445495_at	NA
1437502_x_at	Cd24a	12484	CD24a antigen	43579169	10	0.420214	2.37974	-1.2508	8.23044	-2.2451	0.0394179	0.999987	-4.16619	8.12131	8.11282	7.05322	6.91626	11.0288	7.50671	9.21999	7.88435	1437502_x_at	ENSMUSG00000047139
1424114_s_at	Lamb1	16777	laminin B1	31265294	12	1.21827	0.820835	0.284836	8.32198	2.24248	0.0396195	0.999987	-4.17078	8.13051	8.6267	8.12291	8.61068	8.36417	8.23754	8.10066	8.38268	1424114_s_at	ENSMUSG00000002900
1431866_at	4930425K24Rik	78916	RIKEN cDNA 4930425K24 gene	NA	NA	0.817321	1.22351	-0.291025	4.71271	-2.24199	0.0396572	0.999987	-4.17163	5.01518	4.46427	5.06225	4.73772	4.70116	4.53247	4.65432	4.53436	1431866_at	NA
1434624_x_at	Rps9	76846	ribosomal protein S9	3704041	7	0.196799	5.08133	-2.34521	9.26012	-2.24177	0.0396747	0.999987	-4.17203	7.19599	7.14975	10.3579	6.73162	12.6325	6.74754	11.5445	11.7212	1434624_x_at	ENSMUSG00000006333
1457202_at	NA	NA	NA	NA	NA	0.819662	1.22002	-0.286899	6.65297	-2.24152	0.0396934	0.999987	-4.17245	6.69842	6.33173	6.58583	6.58872	6.92877	6.64367	6.97266	6.47396	1457202_at	NA
1443633_at	1700086O06Rik	73516	RIKEN cDNA 1700086O06 gene	-38238405	18	0.743993	1.3441	-0.426639	5.43164	-2.24026	0.0397915	0.999987	-4.17467	5.94008	5.06076	5.67383	4.78451	5.83103	5.6098	5.13489	5.41822	1443633_at	ENSMUSG00000097080
1445021_at	Spg11	214585	spastic paraplegia 11	-122053526	2	0.795102	1.2577	-0.330788	5.00907	-2.23998	0.0398131	0.999987	-4.17515	5.43174	5.06559	5.30667	4.93475	5.13456	4.59396	4.82489	4.7804	1445021_at	ENSMUSG00000033396
1438791_at	1700016P04Rik	69413	RIKEN cDNA 1700016P04 gene	13413337	6	0.824489	1.21287	-0.278427	2.90572	-2.2394	0.0398574	0.999987	-4.17615	2.97396	2.82461	3.31939	2.64685	3.01068	2.77902	2.8757	2.81555	1438791_at	ENSMUSG00000101894
1446262_at	NA	NA	NA	NA	NA	0.827164	1.20895	-0.273756	6.8266	-2.23904	0.0398858	0.999987	-4.17679	7.03443	6.52943	7.04299	6.91554	6.80846	6.66288	6.96804	6.65104	1446262_at	NA
1447789_x_at	Ddx6	13209	DEAD (Asp-Glu-Ala-Asp) box polypeptide 6	44604892	9	1.2499	0.800062	0.321817	5.40684	2.23665	0.0400716	0.999987	-4.18097	5.15353	5.40061	5.01828	5.53256	5.28321	5.89807	5.52871	5.43975	1447789_x_at	ENSMUSG00000032097
1432205_a_at	Mtus2	77521	microtubule associated tumor suppressor candidate 2	147957320	5	0.825	1.21212	-0.277533	8.93185	-2.23594	0.0401265	0.999987	-4.1822	8.86399	8.68132	9.05037	8.95456	9.1253	8.84964	9.24282	8.68682	1432205_a_at	ENSMUSG00000029651
1446716_at	NA	NA	NA	NA	NA	0.818477	1.22178	-0.288986	5.5739	-2.23259	0.0403892	0.999987	-4.18806	5.49884	5.25512	5.9532	5.35733	5.68915	5.57659	5.73237	5.52858	1446716_at	NA
1455445_at	Cbln3	56410	cerebellin 3 precursor protein	-55878920	14	1.19289	0.838299	0.254464	4.23726	2.22881	0.0406862	0.999987	-4.19463	4.07793	4.31081	4.11794	4.24058	4.08239	4.54046	4.16184	4.36611	1455445_at	ENSMUSG00000040380
1436584_at	Spry2	24064	sprouty homolog 2 (Drosophila)	-105891947	14	1.19298	0.83824	0.254564	9.65179	2.22806	0.0407455	0.999987	-4.19594	9.39048	9.78587	9.42945	9.79217	9.65489	9.75938	9.62322	9.77889	1436584_at	ENSMUSG00000022114
1457496_at	Gm14169	100504350	predicted gene 14169	-156609198	2	0.829547	1.20548	-0.269605	5.16463	-2.22785	0.0407626	0.999987	-4.19632	5.21826	4.90566	5.49772	5.03924	5.21146	5.20574	5.27027	4.96865	1457496_at	ENSMUSG00000086118
1442180_at	Dleu7	239133	deleted in lymphocytic leukemia, 7	-62276229	14	0.802422	1.24623	-0.317567	7.78202	-2.22673	0.0408512	0.999987	-4.19827	7.9976	7.95565	8.15607	7.68931	7.84965	7.42781	7.7599	7.42018	1442180_at	ENSMUSG00000048281
1441742_at	Kcnh5	238271	potassium voltage-gated channel, subfamily H (eag-related), member 5	-74897217	12	0.834659	1.19809	-0.260741	6.51796	-2.2264	0.0408773	0.999987	-4.19884	6.60829	6.35931	6.60429	6.52248	6.6919	6.18676	6.68884	6.4818	1441742_at	ENSMUSG00000034402
1419766_at	Sik1	17691	salt inducible kinase 1	-31844250	17	1.20717	0.828385	0.271626	6.22496	2.22603	0.0409071	0.999987	-4.19949	6.12556	6.29994	5.82265	6.34843	6.14486	6.4024	6.26352	6.39233	1419766_at	ENSMUSG00000024042
1441785_at	Shisa6	380702	shisa homolog 6 (Xenopus laevis)	-66211725	11	1.20411	0.830487	0.26797	4.35996	2.22441	0.0410352	0.999987	-4.2023	4.14097	4.4331	4.12065	4.68083	4.27036	4.50947	4.37193	4.35238	1441785_at	ENSMUSG00000053930
1455426_at	Epha3	13837	Eph receptor A3	-63545218	16	1.19351	0.837866	0.255209	8.03356	2.22435	0.0410404	0.999987	-4.20241	8.00056	8.18588	8.04009	8.16693	7.76377	8.11378	7.81938	8.17804	1455426_at	ENSMUSG00000052504
1431897_at	Chst9	71367	carbohydrate (N-acetylgalactosamine 4-0) sulfotransferase 9	-15452175	18	0.817747	1.22287	-0.290273	6.5091	-2.22378	0.0410855	0.999987	-4.2034	6.94596	6.46672	6.47304	6.47304	6.5744	6.18632	6.62353	6.32976	1431897_at	ENSMUSG00000047161
1433295_at	4930449I04Rik	73955	RIKEN cDNA 4930449I04 gene	NA	NA	0.835557	1.19681	-0.259189	3.59995	-2.22179	0.0412449	0.999987	-4.20687	3.70772	3.57509	3.88671	3.33359	3.70803	3.44677	3.61572	3.52598	1433295_at	NA
1430411_at	6330525I24Rik	76169	RIKEN cDNA 6330525I24 gene	NA	NA	0.742644	1.34654	-0.429258	5.40793	-2.22115	0.041296	0.999987	-4.20798	5.71697	4.68317	5.29096	5.08619	6.06821	5.49795	5.4141	5.5059	1430411_at	NA
1430667_at	Pcdh10	18526	protocadherin 10	45378398	3	1.21059	0.82604	0.275716	8.44767	2.22027	0.0413661	0.999987	-4.2095	8.36799	8.58752	8.05309	8.47269	8.34372	8.56082	8.47443	8.72107	1430667_at	ENSMUSG00000049100
1422912_at	Bmp4	12159	bone morphogenetic protein 4	-46383520	14	1.39383	0.717446	0.479058	6.82174	2.21954	0.041425	0.999987	-4.21078	6.78414	7.76224	6.70877	6.95985	6.18518	7.08933	6.65076	6.43367	1422912_at	ENSMUSG00000021835
1434819_at	St6gal2	240119	beta galactoside alpha 2,6 sialyltransferase 2	55445717	17	1.25626	0.796017	0.329129	8.81318	2.21645	0.0416736	0.999987	-4.21614	8.60528	8.90744	8.34353	8.69905	8.70099	9.08096	8.94468	9.22355	1434819_at	ENSMUSG00000024172
1456212_x_at	Socs3	12702	suppressor of cytokine signaling 3	-117966087	11	1.22418	0.816871	0.29182	5.30042	2.215	0.041791	0.999987	-4.21866	5.3416	5.61214	4.88407	5.24881	5.12969	5.42306	5.26268	5.50131	1456212_x_at	ENSMUSG00000053113
1420735_at	Gabrr2	14409	gamma-aminobutyric acid (GABA) C receptor, subunit rho 2	33063112	4	0.831772	1.20225	-0.26574	9.15626	-2.21113	0.042106	0.999987	-4.22539	9.50581	9.1564	9.20041	8.97837	9.22869	8.90285	9.22163	9.05596	1420735_at	ENSMUSG00000023267
1434548_at	Serinc3	26943	serine incorporator 3	-163623273	2	0.772781	1.29403	-0.371869	9.05992	-2.21042	0.0421637	0.999987	-4.22662	9.37259	9.25646	9.40043	8.62354	9.11168	8.46188	9.09873	9.15408	1434548_at	ENSMUSG00000017707
1446512_at	Zc3h15	69082	zinc finger CCCH-type containing 15	83644578	2	0.837084	1.19462	-0.256556	7.6211	-2.20982	0.0422126	0.999987	-4.22766	7.65002	7.42697	7.80983	7.5307	7.79036	7.35446	7.7473	7.65916	1446512_at	ENSMUSG00000027091
1444470_x_at	NA	NA	NA	NA	NA	1.2661	0.789828	0.34039	4.3687	2.20976	0.0422179	0.999987	-4.22777	4.32472	4.57052	3.68659	4.53546	4.38452	4.38647	4.39818	4.6631	1444470_x_at	NA
1431517_at	4933417C20Rik	71128	RIKEN cDNA 4933417C20 gene	NA	NA	0.834394	1.19847	-0.261199	4.77396	-2.20975	0.0422188	0.999987	-4.22779	4.99033	4.65906	5.05102	4.70538	4.84418	4.51993	4.73272	4.68907	1431517_at	NA
1424051_at	Col4a2	12827	collagen, type IV, alpha 2	11312829	8	0.631855	1.58264	-0.662334	7.49993	-2.20908	0.042273	0.999987	-4.22894	7.23668	7.09287	7.39665	7.3036	9.17519	7.21746	7.51587	7.06113	1424051_at	ENSMUSG00000031503
1444652_at	B830004H01Rik	320289	RIKEN cDNA B830004H01 gene	NA	NA	0.816009	1.22548	-0.293344	3.48187	-2.20847	0.0423237	0.999987	-4.23001	3.52142	3.53683	3.93339	3.36067	3.55171	3.16016	3.50766	3.28315	1444652_at	NA
1457343_at	NA	NA	NA	NA	NA	0.80149	1.24768	-0.319243	6.06774	-2.20674	0.0424655	0.999987	-4.23301	6.3036	5.86643	5.76198	5.95344	6.45053	5.90503	6.39335	5.90759	1457343_at	NA
1431136_at	Rab36	76877	RAB36, member RAS oncogene family	75037089	10	1.22186	0.818422	0.289084	4.10299	2.20524	0.0425891	0.999987	-4.23561	3.78399	4.08849	4.0292	4.48207	4.1629	4.29496	3.85768	4.12459	1431136_at	ENSMUSG00000020175
1430755_at	4930452G13Rik	73989	RIKEN cDNA 4930452G13 gene	79702920	14	0.792891	1.26121	-0.334805	4.80198	-2.201	0.0429395	0.999987	-4.24295	4.9984	4.64301	5.40101	4.80805	4.62238	4.59982	4.85575	4.48744	1430755_at	NA
1436448_a_at	Ptgs1	19224	prostaglandin-endoperoxide synthase 1	36230426	2	1.19196	0.838958	0.25333	3.84068	2.20024	0.0430025	0.999987	-4.24426	3.61248	4.03594	3.84856	4.05967	3.70494	3.83435	3.69007	3.93941	1436448_a_at	ENSMUSG00000047250
1449319_at	Rspo1	192199	R-spondin homolog (Xenopus laevis)	124986430	4	0.615506	1.62468	-0.700155	4.67608	-2.1936	0.043558	0.999987	-4.25575	4.27071	4.47644	4.49898	4.34037	6.41786	4.36878	4.91709	4.11842	1449319_at	ENSMUSG00000028871
1439997_at	Synj1	104015	synaptojanin 1	-90936101	16	1.23254	0.811332	0.301635	5.36991	2.19159	0.0437278	0.999987	-4.25923	5.03797	5.67055	5.53979	5.64267	5.06608	5.44486	5.23252	5.32482	1439997_at	ENSMUSG00000022973
1429283_at	Cisd2	67006	CDGSH iron sulfur domain 2	-135406412	3	0.767833	1.30237	-0.381135	7.09598	-2.19067	0.0438052	0.999987	-4.26081	7.32152	6.55193	7.20457	7.18317	7.24793	7.37767	7.37219	6.50889	1429283_at	ENSMUSG00000028165
1448600_s_at	Vav3	57257	vav 3 oncogene	109340683	3	1.19007	0.840287	0.251046	7.86857	2.19022	0.0438436	0.999987	-4.26159	7.8182	8.03353	7.62958	8.07416	7.65722	7.91693	7.86718	7.95174	1448600_s_at	ENSMUSG00000033721
1444492_at	Ptprd	19266	protein tyrosine phosphatase, receptor type, D	-75941237	4	1.26233	0.792185	0.336091	4.9602	2.18941	0.0439119	0.999987	-4.26299	5.1044	5.51893	4.70304	5.12438	4.77727	4.86252	4.5839	5.00713	1444492_at	ENSMUSG00000028399
1435265_at	Fbxo32	67731	F-box protein 32	-58175879	15	1.20147	0.832313	0.264801	8.58775	2.18545	0.0442494	0.999987	-4.26983	8.44576	8.93137	8.47719	8.50623	8.36902	8.75273	8.52943	8.69027	1435265_at	ENSMUSG00000022358
1438135_at	E130114P18Rik	319865	RIKEN cDNA E130114P18 gene	-97567875	4	1.24714	0.801836	0.318622	5.61409	2.1843	0.0443479	0.999987	-4.27182	5.58918	5.74088	5.13525	6.06622	5.68893	5.73412	5.40575	5.55237	1438135_at	NA
1437569_at	Tmem132e	270893	transmembrane protein 132E	82388900	11	0.816118	1.22531	-0.293151	7.21145	-2.18009	0.0447088	0.999987	-4.27906	7.11316	6.87424	7.59431	7.30779	7.34396	7.04931	7.38065	7.02814	1437569_at	ENSMUSG00000020701
1428351_at	Ppm1m	67905	protein phosphatase 1M	-106194953	9	1.18478	0.844039	0.244618	6.7955	2.17935	0.0447733	0.999987	-4.28035	6.53884	6.99599	6.76687	6.93995	6.68148	6.88114	6.70557	6.85415	1428351_at	ENSMUSG00000020253
1420581_at	Gpr143	18241	G protein-coupled receptor 143	152781921	X	1.42884	0.699868	0.514845	5.71783	2.17742	0.0449402	0.999987	-4.28367	5.488	6.87704	5.3337	6.03614	5.34864	5.6618	5.67131	5.32604	1420581_at	ENSMUSG00000025333
1440414_at	Mtf1	17764	metal response element binding transcription factor 1	124802549	4	0.844011	1.18482	-0.244666	6.69558	-2.17616	0.0450496	0.999987	-4.28585	6.68585	6.57939	6.93843	6.50041	6.81548	6.63433	6.8319	6.57886	1440414_at	ENSMUSG00000028890
1431158_at	NA	NA	NA	NA	NA	0.801329	1.24793	-0.319534	6.72972	-2.1761	0.0450547	0.999987	-4.28595	6.73132	6.38091	6.98286	6.26744	6.88928	6.95274	6.95449	6.67872	1431158_at	NA
1419359_at	Hexim1	192231	hexamethylene bis-acetamide inducible 1	103116325	11	1.21273	0.824585	0.27826	8.02044	2.17581	0.0450795	0.999987	-4.28644	7.88584	8.22159	8.08742	8.29454	7.92394	7.99435	7.62807	8.12781	1419359_at	ENSMUSG00000048878
1434777_at	Mycl	16918	v-myc myelocytomatosis viral oncogene homolog, lung carcinoma derived (avian)	122996099	4	1.2625	0.792081	0.336279	5.88366	2.17527	0.0451267	0.999987	-4.28737	5.30298	5.78127	5.93783	6.29462	5.69914	6.0309	5.92215	6.10042	1434777_at	ENSMUSG00000028654
1426512_at	Olfm3	229759	olfactomedin 3	114904363	3	0.837688	1.19376	-0.255515	4.46799	-2.17497	0.0451527	0.999987	-4.28789	4.71745	4.42688	4.67976	4.3916	4.41262	4.306	4.57314	4.23644	1426512_at	ENSMUSG00000027965
1458262_at	NA	NA	NA	NA	NA	0.802378	1.2463	-0.317647	3.36341	-2.17489	0.04516	0.999987	-4.28803	3.49399	3.04382	3.94483	3.20193	3.39937	3.21963	3.25075	3.35297	1458262_at	NA
1443951_at	C230076A16Rik	320496	RIKEN cDNA C230076A16 gene	NA	NA	0.835601	1.19674	-0.259114	7.77387	-2.17418	0.045221	0.999987	-4.28924	7.88905	7.64409	7.79531	7.46421	7.95602	7.84049	7.97333	7.62846	1443951_at	NA
1456707_at	NA	NA	NA	NA	NA	0.792972	1.26108	-0.334658	4.54627	-2.17307	0.0453185	0.999987	-4.29116	4.36497	4.3044	4.70724	4.19896	4.95586	4.25279	4.82633	4.75963	1456707_at	NA
1449902_at	Lce1f	67828	late cornified envelope 1F	-92718696	3	1.19085	0.839736	0.251992	3.31425	2.17067	0.045528	0.999987	-4.29528	3.11216	3.41633	3.26073	3.47773	3.03653	3.49456	3.3436	3.37238	1449902_at	ENSMUSG00000042124
1432981_at	4930423D22Rik	74634	RIKEN cDNA 4930423D22 gene	NA	NA	0.825374	1.21157	-0.276881	3.61041	-2.17039	0.0455529	0.999987	-4.29577	3.6717	3.58772	3.92837	3.20805	3.75551	3.46818	3.63983	3.62394	1432981_at	NA
1431182_at	Hspa8	15481	heat shock protein 8	40801273	9	0.717215	1.39428	-0.479522	6.52647	-2.17015	0.0455738	0.999987	-4.29618	6.4155	6.28585	7.50407	6.4553	6.2016	5.95176	6.94374	6.45391	1431182_at	ENSMUSG00000015656
1426215_at	Ddc	13195	dopa decarboxylase	-11814101	11	1.24079	0.80594	0.311256	5.68829	2.16993	0.0455934	0.999987	-4.29656	5.45072	6.02276	5.7836	5.96896	5.22828	5.59735	5.66805	5.7866	1426215_at	ENSMUSG00000020182
1435259_s_at	Tmem141	51875	transmembrane protein 141	-25620066	2	0.808155	1.23739	-0.307296	8.34872	-2.16907	0.0456691	0.999987	-4.29804	8.78701	8.27136	8.69019	8.33373	8.26185	8.07529	8.27042	8.09989	1435259_s_at	ENSMUSG00000026939
1450652_at	Ctsk	13038	cathepsin K	95499286	3	1.2394	0.806844	0.309638	6.40732	2.16855	0.0457143	0.999987	-4.29893	5.92428	6.73552	6.58128	6.57074	6.29862	6.57017	6.20583	6.37214	1450652_at	ENSMUSG00000028111
1446014_at	NA	NA	NA	NA	NA	0.830991	1.20338	-0.267095	8.10741	-2.16704	0.0458478	0.999987	-4.30153	8.23455	7.91162	8.15463	7.75726	8.26995	8.21311	8.30468	8.01345	1446014_at	NA
1443811_at	NA	NA	NA	NA	NA	0.835752	1.19653	-0.258854	5.6244	-2.16413	0.0461051	0.999987	-4.30652	5.78312	5.44129	5.86377	5.58658	5.53768	5.3854	5.83075	5.56663	1443811_at	NA
1425158_at	Tbx20	57246	T-box 20	-24720812	9	1.2278	0.814467	0.296072	4.71682	2.16376	0.0461374	0.999987	-4.30715	4.22627	4.9714	4.70807	5.00272	4.64465	4.65656	4.69616	4.82877	1425158_at	ENSMUSG00000031965
1445142_at	NA	NA	NA	NA	NA	1.18803	0.841728	0.248573	5.48766	2.16347	0.046164	0.999987	-4.30766	5.26094	5.46634	5.32466	5.7071	5.47648	5.60632	5.39143	5.66805	1445142_at	NA
1429887_at	Nos1	18125	nitric oxide synthase 1, neuronal	117867119	5	1.20425	0.830393	0.268134	7.43751	2.16232	0.0462658	0.999987	-4.30962	7.03344	7.65801	7.38553	7.51517	7.30113	7.53505	7.49366	7.57807	1429887_at	ENSMUSG00000029361
1418219_at	Il15	16168	interleukin 15	-82331624	8	1.17554	0.850674	0.233322	5.74205	2.1612	0.0463659	0.999987	-4.31155	5.63274	5.88236	5.62183	5.81174	5.68036	5.85439	5.56663	5.88635	1418219_at	ENSMUSG00000031712
1436107_at	Lsm8	76522	LSM8 homolog, U6 small nuclear RNA associated (S. cerevisiae)	18848635	6	0.739159	1.35289	-0.436043	6.41208	-2.16076	0.0464044	0.999987	-4.31229	6.26234	6.2676	7.06607	6.20526	6.05485	6.09057	7.13717	6.21282	1436107_at	ENSMUSG00000044155
1419179_at	Txnl4a	27366	thioredoxin-like 4A	80206798	18	1.37644	0.726511	0.460943	6.82121	2.16063	0.0464165	0.999987	-4.31253	6.18584	7.06296	7.33589	7.17243	6.28323	6.63692	6.55802	7.33443	1419179_at	ENSMUSG00000057130
1442644_at	Gm10523	100038505	predicted gene 10523	NA	NA	1.20118	0.832512	0.264457	5.05585	2.15906	0.0465566	0.999987	-4.31521	4.78024	4.9679	4.86515	5.22428	4.97693	5.29477	5.07216	5.26535	1442644_at	NA
1456376_at	NA	NA	NA	NA	NA	1.26481	0.790635	0.338917	5.06128	2.15892	0.0465695	0.999987	-4.31546	5.08955	5.41038	4.76632	5.61449	4.88655	4.84057	4.82487	5.05753	1456376_at	NA
1440147_at	Lgi2	246316	leucine-rich repeat LGI family, member 2	-52537864	5	1.21212	0.825002	0.277531	8.27623	2.15764	0.0466838	0.999987	-4.31765	8.02094	8.64483	8.07495	8.52029	8.17837	8.19037	8.2756	8.30449	1440147_at	ENSMUSG00000039252
1416159_at	Nr2f2	11819	nuclear receptor subfamily 2, group F, member 2	-70351950	7	1.2004	0.833054	0.263519	9.11985	2.15709	0.0467335	0.999987	-4.31859	8.79331	9.33998	8.9268	9.33498	9.16593	9.21358	9.06631	9.11788	1416159_at	ENSMUSG00000030551
1426617_a_at	Ttyh1	57776	tweety homolog 1 (Drosophila)	4119533	7	0.845599	1.18259	-0.241954	9.92996	-2.15614	0.0468192	0.999987	-4.32023	10.099	9.67314	10.037	9.92457	10.0594	9.85992	10.0083	9.77828	1426617_a_at	ENSMUSG00000030428
1417162_at	Tmbim1	69660	transmembrane BAX inhibitor motif containing 1	-74288247	1	1.20673	0.828688	0.271099	7.42502	2.15411	0.0470014	0.999987	-4.32369	7.05326	7.66964	7.32496	7.58397	7.52308	7.42898	7.25657	7.55968	1417162_at	ENSMUSG00000006301
1426348_at	Col4a1	12826	collagen, type IV, alpha 1	-11198423	8	0.589146	1.69737	-0.763304	6.42199	-2.15368	0.0470408	0.999987	-4.32444	5.97817	5.85265	6.27037	6.15696	8.39446	5.99056	6.57154	6.16117	1426348_at	ENSMUSG00000031502
1451715_at	Mafb	16658	v-maf musculoaponeurotic fibrosarcoma oncogene family, protein B (avian)	-160363677	2	0.831957	1.20198	-0.265418	5.42694	-2.15246	0.0471507	0.999987	-4.32652	5.40666	5.18674	5.75226	5.39905	5.58666	5.16479	5.49303	5.42636	1451715_at	ENSMUSG00000074622
1438116_x_at	Slc9a3r1	26941	solute carrier family 9 (sodium/hydrogen exchanger), member 3 regulator 1	115163341	11	1.18944	0.84073	0.250285	8.69083	2.15142	0.0472448	0.999987	-4.32829	8.64502	8.95086	8.55784	8.84681	8.45225	8.82164	8.60763	8.64458	1438116_x_at	ENSMUSG00000020733
1445373_at	NA	NA	NA	NA	NA	0.842191	1.18738	-0.247781	4.89933	-2.15055	0.0473239	0.999987	-4.32978	4.98394	4.78921	5.108	4.66048	4.87545	4.79604	5.12549	4.85601	1445373_at	NA
1460555_at	Fam65b	193385	family with sequence similarity 65, member B	24614610	13	1.18455	0.844199	0.244344	8.82071	2.15034	0.0473435	0.999987	-4.33015	8.57307	8.92003	8.73259	8.96217	8.68009	8.84558	8.80842	9.04376	1460555_at	ENSMUSG00000036006
1421601_at	Gsx2	14843	GS homeobox 2	75075601	5	1.28921	0.775666	0.366492	5.16115	2.15014	0.0473614	0.999987	-4.33049	4.90477	5.79592	5.13426	5.59053	4.83766	5.00304	5.03492	4.98808	1421601_at	ENSMUSG00000035946
1440405_at	NA	NA	NA	NA	NA	1.20227	0.831757	0.265765	4.93474	2.14978	0.0473939	0.999987	-4.3311	4.79029	4.85597	4.72859	5.15741	4.94626	5.26027	4.74227	4.99683	1440405_at	NA
1455565_at	Bcl9	77578	B cell CLL/lymphoma 9	-97203662	3	0.834294	1.19862	-0.261373	6.71199	-2.14965	0.0474064	0.999987	-4.33134	6.67979	6.40897	6.77002	6.64898	6.99014	6.69697	6.93074	6.57029	1455565_at	ENSMUSG00000038256
1422978_at	Cybb	13058	cytochrome b-245, beta polypeptide	-9435252	X	1.19057	0.839936	0.251649	3.84955	2.14883	0.0474808	0.999987	-4.33273	3.66372	3.86555	3.76139	3.94609	3.59857	4.11645	3.87121	3.9734	1422978_at	ENSMUSG00000015340
1455280_at	Frem1	329872	Fras1 related extracellular matrix protein 1	-82897920	4	1.1823	0.845812	0.241591	7.17911	2.147	0.0476479	0.999987	-4.33586	6.92113	7.33965	7.1691	7.24743	7.03136	7.3441	7.11167	7.26845	1455280_at	ENSMUSG00000059049
1451667_at	Fam20b	215015	family with sequence similarity 20, member B	-156678571	1	0.827365	1.20866	-0.273405	7.76959	-2.14446	0.0478808	0.999987	-4.3402	7.97611	7.58164	8.03325	7.90061	7.86193	7.44809	7.7539	7.60121	1451667_at	ENSMUSG00000033557
1437808_x_at	Il10ra	16154	interleukin 10 receptor, alpha	-45253839	9	1.18073	0.846932	0.239683	4.0747	2.14425	0.0478996	0.999987	-4.34055	3.89199	4.08013	3.95269	4.21492	3.91186	4.26647	4.06291	4.21667	1437808_x_at	ENSMUSG00000032089
1432590_at	4930573O21Rik	114670	RIKEN cDNA 4930573O21 gene	NA	NA	1.19321	0.838073	0.254852	4.28697	2.1419	0.0481158	0.999987	-4.34456	4.07809	4.25484	4.19348	4.40369	4.04395	4.52643	4.32263	4.47261	1432590_at	NA
1421371_at	NA	NA	NA	NA	NA	1.19964	0.833581	0.262606	3.87367	2.14179	0.0481268	0.999987	-4.34477	3.59163	3.82426	3.78419	4.21342	3.7326	4.02151	3.86104	3.9607	1421371_at	NA
1431264_at	AV039307	100502700	expressed sequence AV039307	120850656	2	0.835087	1.19748	-0.260002	4.3944	-2.14129	0.0481726	0.999987	-4.34561	4.64908	4.06771	4.48555	4.44808	4.39663	4.28011	4.56635	4.26171	1431264_at	ENSMUSG00000087519
1431824_at	Cdh13	12554	cadherin 13	118283755	8	0.824697	1.21257	-0.278064	3.72298	-2.14062	0.0482348	0.999987	-4.34676	4.13585	3.51035	3.95933	3.51915	3.64259	3.66733	3.71026	3.63895	1431824_at	ENSMUSG00000031841
1456858_at	Gpr149	229357	G protein-coupled receptor 149	-62529963	3	1.18465	0.844132	0.24446	4.64041	2.14048	0.0482477	0.999987	-4.347	4.56269	4.9015	4.46222	4.64353	4.45664	4.80811	4.59116	4.69741	1456858_at	ENSMUSG00000043441
1455795_at	Dse	212898	dermatan sulfate epimerase	-34151393	10	1.54382	0.647742	0.626509	3.87067	2.14032	0.0482624	0.999987	-4.34727	3.55524	5.37962	3.08895	3.83312	4.02175	3.82432	3.5637	3.69862	1455795_at	ENSMUSG00000039497
1456495_s_at	Osbpl6	99031	oxysterol binding protein-like 6	76406538	2	0.842105	1.1875	-0.247928	7.8051	-2.14016	0.0482772	0.999987	-4.34754	7.9894	7.52846	7.92318	7.82995	7.92372	7.59832	7.87996	7.76782	1456495_s_at	ENSMUSG00000042359
1434795_at	Disp1	68897	dispatched homolog 1 (Drosophila)	-183086264	1	1.1844	0.844306	0.244161	6.69988	2.13964	0.0483254	0.999987	-4.34843	6.624	6.82083	6.73907	6.8199	6.44218	6.85204	6.50592	6.79506	1434795_at	ENSMUSG00000030768
1454035_at	Cep57l1	103268	centrosomal protein 57-like 1	-41718840	10	0.834199	1.19876	-0.261537	5.37147	-2.13908	0.0483769	0.999987	-4.34938	5.68193	5.17554	5.6318	5.27704	5.36375	5.32902	5.33148	5.1812	1454035_at	ENSMUSG00000019813
1435909_at	C030034I22Rik	77533	RIKEN cDNA C030034I22 gene	69416447	17	0.78254	1.27789	-0.353763	6.85169	-2.13895	0.0483889	0.999987	-4.3496	6.72046	6.58537	7.42819	6.53692	7.28967	6.72979	6.67596	6.84715	1435909_at	NA
1457369_at	NA	NA	NA	NA	NA	0.799488	1.2508	-0.322852	5.02747	-2.1388	0.0484031	0.999987	-4.34986	4.9052	4.88491	5.42058	4.47839	5.20053	5.11272	5.22926	4.98815	1457369_at	NA
1426303_at	B4galt7	218271	xylosylprotein beta1,4-galactosyltransferase, polypeptide 7 (galactosyltransferase I)	55600111	13	1.22953	0.813316	0.298112	6.1726	2.13851	0.0484298	0.999987	-4.35035	5.82402	6.23692	5.839	6.21507	6.08386	6.28118	6.34727	6.55344	1426303_at	ENSMUSG00000021504
1450832_at	Hoxc5	15424	homeobox C5	103014008	15	0.816679	1.22447	-0.29216	4.02975	-2.13626	0.0486391	0.999987	-4.35419	4.24596	4.05355	4.43788	3.65344	3.90856	3.90346	4.11093	3.92424	1450832_at	ENSMUSG00000022485
1422734_a_at	Myb	17863	myeloblastosis oncogene	-21124930	10	1.192	0.838925	0.253386	4.97575	2.13584	0.0486787	0.999987	-4.35492	4.80366	5.28832	4.9439	5.05765	4.90155	4.94266	4.74712	5.12116	1422734_a_at	ENSMUSG00000019982
1418754_at	Adcy8	11514	adenylate cyclase 8	-64699035	15	1.21778	0.821168	0.284251	7.481	2.13502	0.0487551	0.999987	-4.35631	7.15889	7.38563	7.21024	7.71445	7.47066	7.57542	7.5157	7.817	1418754_at	ENSMUSG00000022376
1420167_at	NA	NA	NA	NA	NA	1.21458	0.82333	0.280458	4.63869	2.13454	0.0488	0.999987	-4.35713	4.37728	4.5063	4.48555	5.05161	4.51742	4.85104	4.61358	4.70671	1420167_at	NA
1430724_at	Ephx3	71932	epoxide hydrolase 3	-32183770	17	1.20186	0.832045	0.265266	5.45802	2.13447	0.0488065	0.999987	-4.35725	5.48174	5.67072	5.17129	5.41706	5.18135	5.6426	5.46717	5.63223	1430724_at	ENSMUSG00000037577
1418739_at	Sgk2	27219	serum/glucocorticoid regulated kinase 2	162987481	2	1.19136	0.839375	0.252612	5.46444	2.13353	0.0488943	0.999987	-4.35885	5.44325	5.57319	5.18072	5.75938	5.30299	5.5174	5.42559	5.51302	1418739_at	ENSMUSG00000017868
1460528_at	4930413G21Rik	73951	RIKEN cDNA 4930413G21 gene	-122969058	7	1.21114	0.825668	0.276366	4.56176	2.13262	0.0489794	0.999987	-4.36039	4.5672	4.51939	4.20739	4.74559	4.30737	4.84615	4.61235	4.68865	1460528_at	NA
1421790_a_at	Kcnab3	16499	potassium voltage-gated channel, shaker-related subfamily, beta member 3	69326258	11	1.20148	0.832307	0.264812	6.71518	2.13248	0.0489923	0.999987	-4.36063	6.3052	6.83061	6.74177	6.89333	6.56986	6.89093	6.71425	6.77546	1421790_a_at	ENSMUSG00000018470
1454361_at	9230106L01Rik	77703	RIKEN cDNA 9230106L01 gene	NA	NA	1.19114	0.839532	0.252343	3.73517	2.13171	0.0490652	0.999987	-4.36195	3.542	3.69551	3.76078	3.84508	3.50594	3.92181	3.62729	3.98297	1454361_at	NA
1457141_at	NA	NA	NA	NA	NA	0.82114	1.21782	-0.2843	7.56569	-2.13105	0.0491266	0.999987	-4.36306	7.36744	7.29213	7.71463	7.40743	7.82893	7.48482	7.92035	7.50978	1457141_at	NA
1441779_at	9530006C21Rik	77393	RIKEN cDNA 9530006C21 gene	NA	NA	1.18844	0.841441	0.249066	6.42606	2.12752	0.0494594	0.999987	-4.36907	6.28463	6.68417	6.41336	6.41363	6.29953	6.64424	6.20858	6.46032	1441779_at	NA
1434628_a_at	Rhpn2	52428	rhophilin, Rho GTPase binding protein 2	35334237	7	1.23223	0.811536	0.301273	8.84339	2.1264	0.049566	0.999987	-4.37098	8.63073	9.10867	8.31711	8.87224	8.9032	8.93588	8.91998	9.05932	1434628_a_at	ENSMUSG00000030494
1459397_at	Arih1	23806	ariadne ubiquitin-conjugating enzyme E2 binding protein homolog 1 (Drosophila)	-59388554	9	0.824652	1.21263	-0.278143	5.46342	-2.12612	0.0495925	0.999987	-4.37145	5.71263	5.28718	5.63319	5.04079	5.47038	5.58222	5.59377	5.38722	1459397_at	ENSMUSG00000025234
1423160_at	Spred1	114715	sprouty protein with EVH-1 domain 1, related sequence	117121450	2	1.18544	0.843567	0.245425	9.84707	2.12585	0.0496186	0.999987	-4.37192	9.64305	9.92127	9.84431	10.138	9.69849	9.86889	9.71156	9.95092	1423160_at	ENSMUSG00000027351
1449154_at	Col11a1	12814	collagen, type XI, alpha 1	114030540	3	1.29544	0.771941	0.373438	5.52106	2.12555	0.0496467	0.999987	-4.37242	5.41004	5.39544	4.93335	5.64257	5.22351	6.09142	5.77046	5.70168	1449154_at	ENSMUSG00000027966
1428345_at	Ppapdc2	74411	phosphatidic acid phosphatase type 2 domain containing 2	28963920	19	0.795623	1.25688	-0.329843	6.64059	-2.12446	0.04975	0.999987	-4.37427	7.12627	6.54142	6.90388	6.54131	6.69512	6.12124	6.49676	6.69871	1428345_at	ENSMUSG00000040105
1425483_at	Tox	252838	thymocyte selection-associated high mobility group box	-6687386	4	0.826842	1.20942	-0.274317	7.07478	-2.12243	0.0499436	0.999987	-4.37772	6.89247	6.84848	7.2805	7.07823	7.36562	6.88949	7.30915	6.93427	1425483_at	ENSMUSG00000041272
1417930_at	Nab2	17937	Ngfi-A binding protein 2	-127660918	10	1.20138	0.832374	0.264696	7.18795	2.12225	0.0499607	0.999987	-4.37803	6.95548	7.33452	7.35142	7.38666	7.02349	7.26659	6.89204	7.29344	1417930_at	ENSMUSG00000025402
1415883_a_at	Cela3b	67868	chymotrypsin-like elastase family, member 3B	-137421008	4	0.851127	1.17491	-0.232554	5.09348	-2.12221	0.0499651	0.999987	-4.3781	5.13253	4.94834	5.25785	4.91759	5.1903	4.99034	5.25835	5.05255	1415883_a_at	ENSMUSG00000023433
1440408_at	NA	NA	NA	NA	NA	0.794538	1.25859	-0.331812	4.0718	-2.12151	0.0500319	0.999987	-4.37929	4.05207	4.17977	4.41529	4.17319	4.10554	3.73366	4.37795	3.53697	1440408_at	NA
1425406_at	Clec4a2	26888	C-type lectin domain family 4, member a2	123123316	6	0.845198	1.18316	-0.24264	5.54179	-2.11957	0.0502173	0.999987	-4.38258	5.57995	5.30096	5.82141	5.49497	5.63737	5.44694	5.61369	5.43899	1425406_at	ENSMUSG00000030148
1430640_a_at	Prkar2b	19088	protein kinase, cAMP dependent regulatory, type II beta	-31958479	12	1.24366	0.804079	0.314592	6.10229	2.11853	0.0503178	0.999987	-4.38435	5.58512	6.1094	6.21436	6.56458	6.02301	6.14228	5.95751	6.22211	1430640_a_at	ENSMUSG00000002997
1426915_at	Dapk1	69635	death associated protein kinase 1	60601947	13	1.19805	0.834688	0.260691	8.57485	2.11812	0.0503567	0.999987	-4.38504	8.1639	8.61696	8.51165	8.7092	8.55034	8.70713	8.55213	8.7875	1426915_at	ENSMUSG00000021559
1429267_at	Acot11	329910	acyl-CoA thioesterase 11	-106744561	4	1.18935	0.840797	0.250171	8.77655	2.11602	0.0505592	0.999987	-4.3886	8.4846	8.96294	8.54567	8.90761	8.77494	8.8458	8.80064	8.89018	1429267_at	ENSMUSG00000034853
1450580_at	Gpr45	93690	G protein-coupled receptor 45	42952872	1	0.829182	1.20601	-0.27024	5.87704	-2.11578	0.0505823	0.999987	-4.38901	5.93349	5.86429	6.15062	5.91566	5.8559	5.66253	6.10864	5.52521	1450580_at	ENSMUSG00000041907
1457465_at	Shroom4	208431	shroom family member 4	6400145	X	0.834011	1.19903	-0.261862	5.89557	-2.11559	0.0506006	0.999987	-4.38933	5.73746	5.77072	6.10121	5.77669	6.20761	5.71877	6.05972	5.79237	1457465_at	ENSMUSG00000068270
1457979_at	NA	NA	NA	NA	NA	1.27307	0.785505	0.348309	6.25449	2.11505	0.0506525	0.999987	-4.39024	5.84552	6.31499	5.68777	6.30159	6.38239	6.41648	6.40565	6.6815	1457979_at	NA
1457583_at	NA	NA	NA	NA	NA	1.21443	0.823429	0.280284	4.19906	2.11423	0.0507323	0.999987	-4.39164	3.81377	4.17886	4.3522	4.365	4.11687	4.38131	3.95286	4.43165	1457583_at	NA
1427864_at	Hist1h3d	319149	histone cluster 1, H3d	23575802	13	0.812509	1.23076	-0.299544	4.62959	-2.11207	0.0509422	0.999987	-4.3953	4.74413	4.42478	5.1695	4.62654	4.70672	4.36108	4.49711	4.50689	1427864_at	ENSMUSG00000099583
1421502_at	Usp26	83563	ubiquitin specific peptidase 26	-51753959	X	1.19028	0.840137	0.251303	4.5187	2.11164	0.0509834	0.999987	-4.39602	4.36249	4.54859	4.51741	4.7822	4.20727	4.64577	4.48505	4.60086	1421502_at	ENSMUSG00000055780
1450750_a_at	Nr4a2	18227	nuclear receptor subfamily 4, group A, member 2	-57107226	2	1.2002	0.833194	0.263275	6.96071	2.10927	0.051215	0.999987	-4.40004	6.56564	7.0544	6.78741	7.17243	6.9777	7.00873	6.98554	7.13384	1450750_a_at	ENSMUSG00000026826
1439988_at	Mrpl15	27395	mitochondrial ribosomal protein L15	-4773200	1	0.841127	1.18888	-0.249605	8.27619	-2.10897	0.0512446	0.999987	-4.40056	8.56164	8.04685	8.38406	8.11616	8.33804	8.33533	8.32024	8.10722	1439988_at	ENSMUSG00000033845
1452091_a_at	Rbm28	68272	RNA binding motif protein 28	-29123573	6	1.21119	0.825631	0.27643	8.94529	2.10828	0.0513121	0.999987	-4.40172	8.84995	9.13315	8.56151	9.29204	9.01523	8.93848	8.80163	8.97037	1452091_a_at	ENSMUSG00000029701
1459372_at	Npas4	225872	neuronal PAS domain protein 4	-4984355	19	1.21143	0.825468	0.276715	5.72985	2.10812	0.051327	0.999987	-4.40198	5.31602	5.86104	5.84264	5.99466	5.49529	5.79144	5.71203	5.82571	1459372_at	ENSMUSG00000045903
1448194_a_at	H19	14955	H19, imprinted maternally expressed transcript	-142575532	7	1.18546	0.843553	0.24545	4.2117	2.10808	0.0513314	0.999987	-4.40206	3.95176	4.3592	4.11794	4.44936	4.11952	4.36466	4.16668	4.16448	1448194_a_at	ENSMUSG00000076275
1429841_at	Megf10	70417	multiple EGF-like-domains 10	57133090	18	1.22904	0.813644	0.29753	8.77819	2.10763	0.0513752	0.999987	-4.40281	8.58633	8.88203	8.24672	8.8806	8.93143	8.90663	8.75322	9.03856	1429841_at	ENSMUSG00000024593
1447851_x_at	Atp10a	11982	ATPase, class V, type 10A	58658202	7	1.19648	0.835788	0.258791	4.47247	2.10688	0.0514485	0.999987	-4.40408	4.23721	4.59348	4.35567	4.654	4.18811	4.67475	4.5913	4.48522	1447851_x_at	ENSMUSG00000025324
1417292_at	Ifi47	15953	interferon gamma inducible protein 47	49087017	11	0.815063	1.2269	-0.295017	5.28183	-2.10545	0.051589	0.999987	-4.4065	5.10724	5.1664	5.66777	5.33105	5.53588	5.12987	5.40645	4.90994	1417292_at	ENSMUSG00000078920
1422674_s_at	Crygc	12966	crystallin, gamma C	-65071525	1	0.276157	3.62113	-1.85644	10.458	-2.10481	0.0516527	0.999987	-4.40759	10.0967	11.5949	11.9227	11.0276	12.9184	9.55078	10.6071	5.94587	1422674_s_at	ENSMUSG00000025952
1446786_at	NA	NA	NA	NA	NA	0.839398	1.19133	-0.252572	6.19777	-2.10386	0.0517461	0.999987	-4.4092	6.32127	5.99391	6.34529	5.87612	6.23035	6.23035	6.39931	6.18556	1446786_at	NA
1442850_at	AU045717	102254	expressed sequence AU045717	NA	NA	1.17816	0.848778	0.236541	5.1839	2.1036	0.0517717	0.999987	-4.40963	5.08972	5.41817	5.16856	5.24666	5.04089	5.25238	4.96336	5.29147	1442850_at	NA
1416118_at	Trim59	66949	tripartite motif-containing 59	-69035294	3	1.22271	0.817854	0.290084	6.30647	2.10116	0.0520134	0.999987	-4.41376	6.03399	6.53596	5.87045	6.362	6.51061	6.42542	6.23064	6.48266	1416118_at	ENSMUSG00000034317
1420836_at	Slc25a30	67554	solute carrier family 25, member 30	-75761999	14	1.17668	0.849851	0.234718	6.77411	2.10058	0.0520705	0.999987	-4.41474	6.57714	6.9329	6.76091	6.9788	6.61948	6.82729	6.66947	6.82689	1420836_at	ENSMUSG00000022003
1434172_at	Cnr1	12801	cannabinoid receptor 1 (brain)	33924632	4	1.18978	0.840494	0.25069	9.28737	2.09571	0.0525552	0.999987	-4.42295	9.18619	9.45564	8.92536	9.37157	9.20789	9.3667	9.32864	9.45692	1434172_at	ENSMUSG00000044288
1440398_at	NA	NA	NA	NA	NA	1.20081	0.832774	0.264004	5.91685	2.09379	0.0527481	0.999987	-4.42619	5.65753	5.78036	5.82848	6.09581	5.93422	6.13964	5.71916	6.17958	1440398_at	NA
1447841_x_at	St3gal6	54613	ST3 beta-galactoside alpha-2,3-sialyltransferase 6	-58470541	16	1.22917	0.813558	0.297683	8.02021	2.09371	0.0527566	0.999987	-4.42634	7.68654	8.52918	8.11563	8.04083	7.8824	8.12027	7.80088	7.98591	1447841_x_at	ENSMUSG00000022747
1437598_at	Zbtb20	56490	zinc finger and BTB domain containing 20	43247284	16	0.76833	1.30152	-0.380202	10.1275	-2.09356	0.0527709	0.999987	-4.42658	10.3356	9.98797	9.72076	9.70022	10.6076	10.2364	10.6064	9.82485	1437598_at	ENSMUSG00000022708
1432524_at	Mettl5os	100329140	methyltransferase like 5, opposite strand	NA	NA	0.846201	1.18175	-0.240928	6.71373	-2.09249	0.0528783	0.999987	-4.42838	6.92566	6.60363	6.70741	6.52493	6.89634	6.73471	6.80736	6.50978	1432524_at	NA
1438247_at	Klhl15	236904	kelch-like 15	94234930	X	1.22685	0.815095	0.29496	4.62737	2.09167	0.0529612	0.999987	-4.42977	4.86733	4.90563	4.18678	4.71948	4.38509	4.77262	4.48036	4.70167	1438247_at	ENSMUSG00000043929
1439816_at	NA	NA	NA	NA	NA	0.821801	1.21684	-0.283139	7.45492	-2.09002	0.0531283	0.999987	-4.43256	7.75739	7.52062	7.57477	7.07414	7.67712	7.47104	7.37669	7.18761	1439816_at	ENSMUSG00000099032
1420422_at	Pcdhb21	93892	protocadherin beta 21	37513652	18	0.843367	1.18572	-0.245768	7.5814	-2.08967	0.0531627	0.999987	-4.43313	7.52866	7.46312	7.72658	7.44302	7.85173	7.57697	7.71016	7.35094	1420422_at	ENSMUSG00000044022
1445807_at	NA	NA	NA	NA	NA	0.83229	1.2015	-0.264843	6.47855	-2.0884	0.0532917	0.999987	-4.43528	6.49385	6.10352	6.54402	6.38836	6.80736	6.3671	6.59865	6.52552	1445807_at	NA
1460285_at	Itga9	104099	integrin alpha 9	118606709	9	1.21598	0.822384	0.282116	6.95176	2.08702	0.0534321	0.999987	-4.43761	6.48634	6.99995	6.99394	7.26319	6.77495	6.99287	6.98758	7.11525	1460285_at	ENSMUSG00000039115
1435640_x_at	A130040M12Rik	319269	RIKEN cDNA A130040M12 gene	NA	NA	0.820595	1.21863	-0.285258	2.90944	-2.08641	0.0534936	0.999987	-4.43862	3.2496	3.05067	2.78117	2.625	3.14634	2.70791	3.03118	2.68368	1435640_x_at	NA
1438707_at	Atp13a4	224079	ATPase type 13A4	-29420736	16	1.21533	0.822823	0.281345	4.40577	2.08493	0.0536448	0.999987	-4.44112	4.04902	4.42265	4.52647	4.63981	4.2254	4.36624	4.25951	4.75708	1438707_at	ENSMUSG00000038094
1427446_s_at	Ttn	22138	titin	-76703984	2	0.832225	1.2016	-0.264955	5.38745	-2.08429	0.0537102	0.999987	-4.4422	5.44646	5.03988	5.54777	5.30851	5.48076	5.1414	5.60473	5.53011	1427446_s_at	ENSMUSG00000051747
1438530_at	Tfpi	21788	tissue factor pathway inhibitor	-84432860	2	1.23379	0.810511	0.303097	3.82588	2.08349	0.0537913	0.999987	-4.44354	3.58686	4.38291	3.57284	4.02255	3.75399	3.81019	3.78363	3.69406	1438530_at	ENSMUSG00000027082
1432905_at	3110037C07Rik	73125	RIKEN cDNA 3110037C07 gene	NA	NA	0.832801	1.20077	-0.263957	6.0011	-2.08331	0.0538096	0.999987	-4.44384	6.3845	5.74441	6.07102	5.91223	6.09649	5.77433	5.9803	6.04551	1432905_at	NA
1429428_at	Tcf7l2	21416	transcription factor 7 like 2, T cell specific, HMG box	55741810	19	1.20155	0.832258	0.264897	6.8111	2.08299	0.053842	0.999987	-4.44437	6.44207	6.8383	6.59884	6.89293	6.88878	6.95274	6.78493	7.09024	1429428_at	ENSMUSG00000024985
1444747_at	NA	NA	NA	NA	NA	0.814268	1.2281	-0.296424	6.42122	-2.08233	0.0539101	0.999987	-4.44549	6.77743	6.14474	6.33033	6.0246	6.68875	6.53538	6.4812	6.3873	1444747_at	NA
1432724_at	4930445G23Rik	74658	RIKEN cDNA 4930445G23 gene	NA	NA	1.2008	0.832777	0.263998	4.01405	2.08043	0.0541047	0.999987	-4.44868	3.84527	4.08016	3.96594	4.46665	3.87678	4.04206	3.84022	3.99534	1432724_at	NA
1429550_at	Entpd8	72090	ectonucleoside triphosphate diphosphohydrolase 8	25080323	2	1.20476	0.830039	0.268749	5.34935	2.08032	0.0541159	0.999987	-4.44886	5.28961	5.40499	5.12538	5.37504	5.05495	5.39858	5.38997	5.75629	1429550_at	ENSMUSG00000036813
1421834_at	Pip5k1b	18719	phosphatidylinositol-4-phosphate 5-kinase, type 1 beta	-24294796	19	1.19088	0.839718	0.252023	7.7619	2.0802	0.0541282	0.999987	-4.44906	7.57154	8.05022	7.71242	7.94137	7.66141	7.92353	7.59816	7.63651	1421834_at	ENSMUSG00000024867
1429249_at	4833424O15Rik	75769	RIKEN cDNA 4833424O15 gene	117575461	3	1.18506	0.843842	0.244955	7.61684	2.079	0.0542517	0.999987	-4.45108	7.46844	7.73194	7.68447	7.85321	7.35003	7.64229	7.47451	7.72984	1429249_at	ENSMUSG00000033342
1459698_at	NA	NA	NA	NA	NA	0.848329	1.17879	-0.237305	5.65847	-2.07888	0.0542649	0.999987	-4.45129	5.64293	5.60978	5.85235	5.52477	5.71474	5.5608	5.89845	5.4639	1459698_at	NA
1425304_s_at	Prima1	170952	proline rich membrane anchor 1	-103196908	12	1.18117	0.846616	0.24022	6.16264	2.07821	0.0543336	0.999987	-4.45241	6.01372	6.19993	6.16037	6.35044	6.12767	6.30068	5.86837	6.27996	1425304_s_at	ENSMUSG00000041669
1460239_at	Tspan13	66109	tetraspanin 13	-36014555	12	0.842917	1.18636	-0.246537	10.4158	-2.07783	0.0543732	0.999987	-4.45306	10.551	10.356	10.7148	10.4097	10.4644	10.2425	10.426	10.1618	1460239_at	ENSMUSG00000020577
1432518_at	Lrp8os1	78109	low density lipoprotein receptor-related protein 8, apolipoprotein e receptor, opposite strand 1	NA	NA	1.18631	0.84295	0.246481	4.64747	2.07675	0.0544845	0.999987	-4.45486	4.43828	4.93664	4.61824	4.58337	4.55177	4.72706	4.48862	4.83578	1432518_at	NA
1417099_at	Ftsj1	54632	FtsJ homolog 1 (E. coli)	-8238668	X	0.812261	1.23113	-0.299985	9.17198	-2.07511	0.0546538	0.999987	-4.45761	9.56475	9.191	9.47202	9.18422	9.19044	8.74273	9.0607	8.97002	1417099_at	ENSMUSG00000031171
1430953_at	3200001G23Rik	69271	RIKEN cDNA 3200001G23 gene	NA	NA	0.835125	1.19743	-0.259937	3.65012	-2.07465	0.0547016	0.999987	-4.45838	3.70689	3.23114	3.78361	3.53283	3.86907	3.69362	3.76078	3.62301	1430953_at	NA
1436392_s_at	Tfap2c	21420	transcription factor AP-2, gamma	172549593	2	1.28695	0.777033	0.363952	8.20924	2.07361	0.05481	0.999987	-4.46013	7.9274	8.3766	7.52153	8.17539	8.19991	8.33355	8.46021	8.67932	1436392_s_at	ENSMUSG00000028640
1436937_at	Rbms3	207181	RNA binding motif, single stranded interacting protein	-116572747	9	1.17394	0.851832	0.231359	6.97803	2.07355	0.054816	0.999987	-4.46023	6.73479	7.1089	6.84836	7.04	6.89976	7.14935	6.96649	7.07659	1436937_at	ENSMUSG00000039607
1426285_at	Lama2	16773	laminin, alpha 2	-26981285	10	0.830252	1.20445	-0.268379	6.35454	-2.07328	0.0548437	0.999987	-4.46067	6.30925	6.41919	6.58534	5.95702	6.61718	6.26716	6.44313	6.23803	1426285_at	ENSMUSG00000019899
1418055_at	Neurod4	11923	neurogenic differentiation 4	-130268152	10	0.838196	1.19304	-0.25464	4.87973	-2.0729	0.0548837	0.999987	-4.46132	5.16237	4.74265	4.7801	4.66075	5.14315	4.74463	4.94257	4.8616	1418055_at	ENSMUSG00000048015
1420430_a_at	Ccdc159	67119	coiled-coil domain containing 159	21927471	9	0.846259	1.18167	-0.240829	4.82351	-2.07289	0.0548844	0.999987	-4.46133	4.87323	4.72575	5.02134	4.86809	4.97372	4.67941	4.9074	4.53913	1420430_a_at	ENSMUSG00000006241
1442494_at	C79242	98068	expressed sequence C79242	NA	NA	0.812743	1.2304	-0.29913	6.48602	-2.07248	0.0549279	0.999987	-4.46203	6.33104	6.16741	6.62506	6.14729	6.67182	6.5216	6.91441	6.50951	1442494_at	NA
1455554_at	A830039N20Rik	268723	RIKEN cDNA A830039N20 gene	NA	NA	0.852564	1.17293	-0.230121	11.1374	-2.07089	0.0550935	0.999987	-4.46469	11.226	10.9115	11.2924	11.1425	11.2704	11.0465	11.2212	10.989	1455554_at	NA
1428443_a_at	Rap1gap	110351	Rap1 GTPase-activating protein	137681667	4	0.853174	1.17209	-0.229088	9.28494	-2.07045	0.0551395	0.999987	-4.46543	9.38565	9.14671	9.37088	9.28165	9.35794	9.15916	9.48347	9.09408	1428443_a_at	ENSMUSG00000041351
1422651_at	Adipoq	11450	adiponectin, C1Q and collagen domain containing	23146536	16	0.811099	1.23289	-0.302049	3.75138	-2.07031	0.0551536	0.999987	-4.46565	3.79546	3.87095	4.26654	3.36406	3.73782	3.53078	3.8098	3.63564	1422651_at	ENSMUSG00000022878
1448687_at	Fam132a	67389	family with sequence similarity 132, member A	155962312	4	0.851734	1.17408	-0.231526	8.00362	-2.07022	0.0551638	0.999987	-4.46582	8.08116	7.91698	8.24522	7.83308	7.9993	7.90792	8.15185	7.89345	1448687_at	ENSMUSG00000023571
1446268_at	NA	NA	NA	NA	NA	0.854164	1.17074	-0.227416	5.74347	-2.06968	0.0552202	0.999987	-4.46672	5.86564	5.66663	5.79284	5.59378	5.88428	5.54301	5.88596	5.71563	1446268_at	NA
1421041_s_at	Gsta2	14858	glutathione S-transferase, alpha 2 (Yc2)	-78331020	9	1.42518	0.701665	0.511145	6.65474	2.06916	0.0552745	0.999987	-4.46759	6.47085	7.86125	6.4582	6.91101	6.12451	6.66951	6.5431	6.19946	1421041_s_at	ENSMUSG00000057933
1438377_x_at	Slc13a3	114644	solute carrier family 13 (sodium-dependent dicarboxylate transporter), member 3	-165405295	2	1.29701	0.771006	0.375185	5.84662	2.06881	0.0553115	0.999987	-4.46818	5.88157	6.65635	5.62056	6.07478	5.51493	5.6889	5.61906	5.71684	1438377_x_at	ENSMUSG00000018459
1457013_at	Ralgapa1	56784	Ral GTPase activating protein, alpha subunit 1	-55602899	12	0.842614	1.18678	-0.247056	4.91474	-2.06861	0.0553321	0.999987	-4.46851	5.01518	4.68317	5.15704	4.95768	5.11651	4.77832	4.86435	4.74569	1457013_at	ENSMUSG00000021027
1442395_at	NA	NA	NA	NA	NA	1.19643	0.835819	0.258737	5.93481	2.06846	0.0553478	0.999987	-4.46876	5.65143	5.92229	5.99811	5.94629	5.82689	6.15096	5.74534	6.23717	1442395_at	NA
1443336_at	Kdm2a	225876	lysine (K)-specific demethylase 2A	-4316147	19	0.831934	1.20202	-0.265459	5.42575	-2.0684	0.0553545	0.999987	-4.46887	5.68902	5.11651	5.62794	5.4457	5.38759	5.472	5.52936	5.13786	1443336_at	ENSMUSG00000054611
1438112_at	9430021M05Rik	77288	RIKEN cDNA 9430021M05 gene	162661163	2	1.20028	0.833142	0.263366	5.32473	2.068	0.0553962	0.999987	-4.46953	5.06297	5.38318	5.479	5.35949	5.07389	5.46721	5.15632	5.61577	1438112_at	NA
1418413_at	Cav3	12391	caveolin 3	112459505	6	1.18777	0.841911	0.248261	5.15005	2.0674	0.0554591	0.999987	-4.47053	4.99865	5.25322	5.1829	5.46899	4.91456	5.24184	5.00759	5.13268	1418413_at	ENSMUSG00000062694
1442993_at	Itgb3bp	67733	integrin beta 3 binding protein (beta3-endonexin)	-99765402	4	0.816173	1.22523	-0.293054	6.07089	-2.06736	0.0554634	0.999987	-4.4706	5.89537	5.68052	6.40619	5.89394	6.20046	6.15347	6.36767	5.96954	1442993_at	ENSMUSG00000028549
1444178_at	Gm9895	100503337	predicted gene 9895	29067301	19	1.74636	0.572619	0.804353	7.29649	2.06727	0.0554727	0.999987	-4.47075	7.54619	8.36564	6.24819	7.78959	6.17068	8.27111	7.6122	6.36835	1444178_at	NA
1457498_at	Man2a2	140481	mannosidase 2, alpha 2	-80349097	7	0.829905	1.20496	-0.268982	6.96032	-2.06672	0.0555304	0.999987	-4.47167	7.04407	6.66951	7.36886	6.87639	7.1224	6.91944	6.84392	6.838	1457498_at	ENSMUSG00000038886
1441048_at	Katnal1	231912	katanin p60 subunit A-like 1	-148871584	5	0.808414	1.23699	-0.306833	7.5618	-2.06672	0.0555309	0.999987	-4.47168	7.83974	7.1764	7.35554	7.28749	7.87191	7.71227	7.79369	7.45738	1441048_at	ENSMUSG00000041298
1425290_at	Stx19	68159	syntaxin 19	62814676	16	1.17354	0.852125	0.230863	3.85385	2.06524	0.0556867	0.999987	-4.47415	3.74047	3.91449	3.87099	4.01114	3.62437	3.99633	3.71785	3.95518	1425290_at	ENSMUSG00000047854
1428361_x_at	Hba-a1	15122	hemoglobin alpha, adult chain 1	32283672	11	0.693157	1.44267	-0.528746	11.9035	-2.06396	0.0558217	0.999987	-4.47629	12.4135	12.4364	12.618	11.8043	11.6523	11.0336	11.9878	11.2823	1428361_x_at	ENSMUSG00000069919
1419134_at	Rhbg	58176	Rhesus blood group-associated B glycoprotein	-88242874	3	1.18142	0.846442	0.240517	5.93506	2.06211	0.0560176	0.999987	-4.47939	5.75656	6.09962	5.71493	6.05165	5.74712	6.0309	6.04058	6.03909	1419134_at	ENSMUSG00000104445
1446588_at	NA	NA	NA	NA	NA	1.19502	0.836804	0.257039	4.52846	2.06155	0.0560774	0.999987	-4.48033	4.23209	4.54136	4.46299	4.90185	4.52684	4.55509	4.37784	4.62961	1446588_at	NA
1455451_at	Kctd14	233529	potassium channel tetramerisation domain containing 14	97453204	7	1.20658	0.828786	0.270928	5.44411	2.06152	0.0560802	0.999987	-4.48037	5.04625	5.49398	5.62417	5.6654	5.28504	5.53887	5.27912	5.62005	1455451_at	ENSMUSG00000051727
1458012_at	Dach2	93837	dachshund 2 (Drosophila)	113298256	X	1.19572	0.836319	0.257875	6.0528	2.05875	0.0563745	0.999987	-4.48499	5.96933	6.43524	5.82489	6.14729	6.06949	6.0141	5.83175	6.13033	1458012_at	ENSMUSG00000025592
1432501_at	1700092E16Rik	74291	RIKEN cDNA 1700092E16 gene	NA	NA	0.839013	1.19188	-0.253236	4.96078	-2.05836	0.0564162	0.999987	-4.48564	5.28269	4.97925	5.13052	4.74368	4.86576	4.79994	5.0706	4.81375	1432501_at	NA
1456387_at	Nol4	319211	nucleolar protein 4	-22693155	18	1.18647	0.842834	0.246679	9.47187	2.05763	0.0564949	0.999987	-4.48688	9.11024	9.52833	9.49961	9.61517	9.36584	9.67021	9.41841	9.5671	1456387_at	ENSMUSG00000041923
1425110_at	Sorcs3	66673	sortilin-related VPS10 domain containing receptor 3	48206025	19	0.851696	1.17413	-0.23159	7.32965	-2.05715	0.0565459	0.999987	-4.48767	7.49013	7.19729	7.45678	7.22241	7.28721	7.17134	7.54766	7.26438	1425110_at	ENSMUSG00000063434
1429948_x_at	Crygf	12969	crystallin, gamma F	65926522	1	0.615912	1.62361	-0.699204	7.486	-2.0569	0.0565728	0.999987	-4.48809	6.75121	7.10507	8.24915	7.51731	9.02281	7.14559	7.31923	6.77762	1429948_x_at	ENSMUSG00000025945
1432991_at	4930519E07Rik	74713	RIKEN cDNA 4930519E07 gene	NA	NA	0.857317	1.16643	-0.2221	3.57609	-2.05647	0.0566186	0.999987	-4.4888	3.71088	3.51937	3.62994	3.42361	3.71907	3.47809	3.68866	3.43908	1432991_at	NA
1446141_at	NA	NA	NA	NA	NA	0.824131	1.2134	-0.279054	7.21019	-2.05595	0.0566747	0.999987	-4.48968	7.31213	7.02828	7.35355	7.09296	7.47896	7.39257	7.25425	6.76886	1446141_at	NA
1438719_at	Map3k2	26405	mitogen-activated protein kinase kinase kinase 2	32163089	18	0.80355	1.24448	-0.31554	7.48471	-2.05542	0.0567312	0.999987	-4.49056	7.63438	7.27075	7.79682	7.15005	7.80045	7.74683	7.33827	7.14012	1438719_at	ENSMUSG00000024383
1456945_at	Nudt6	229228	nudix (nucleoside diphosphate linked moiety X)-type motif 6	-37404984	3	1.17906	0.848133	0.237637	8.73144	2.05393	0.0568908	0.999987	-4.49304	8.66854	8.93285	8.44826	8.86109	8.75468	8.83603	8.57902	8.77108	1456945_at	ENSMUSG00000050174
1416288_at	Dnaja1	15502	DnaJ (Hsp40) homolog, subfamily A, member 1	40722468	4	0.842721	1.18663	-0.246873	11.4816	-2.05349	0.0569385	0.999987	-4.49378	11.5794	11.3414	11.7941	11.4805	11.523	11.1869	11.5235	11.4236	1416288_at	ENSMUSG00000028410
1439422_a_at	Fam132a	67389	family with sequence similarity 132, member A	155962312	4	0.837556	1.19395	-0.255742	7.76588	-2.05293	0.0569994	0.999987	-4.49472	7.87606	7.6912	7.65582	7.69056	7.94951	7.48223	8.09363	7.68806	1439422_a_at	ENSMUSG00000023571
1436432_at	B230343J05Rik	320320	RIKEN cDNA B230343J05 gene	NA	NA	1.18518	0.843754	0.245107	8.56859	2.05265	0.057029	0.999987	-4.49518	8.5122	8.76446	8.21513	8.73924	8.55062	8.57964	8.5062	8.68124	1436432_at	ENSMUSG00000022523
1431805_a_at	Rhpn2	52428	rhophilin, Rho GTPase binding protein 2	35334237	7	1.18228	0.845822	0.241573	7.48567	2.05264	0.0570301	0.999987	-4.49519	7.31266	7.64625	7.21755	7.53382	7.47776	7.50568	7.45156	7.74009	1431805_a_at	ENSMUSG00000030494
1439835_x_at	Abcd2	26874	ATP-binding cassette, sub-family D (ALD), member 2	-91145871	15	0.846117	1.18187	-0.24107	4.47569	-2.05244	0.0570522	0.999987	-4.49554	4.42289	4.38656	4.68379	4.19785	4.61959	4.44988	4.65862	4.38633	1439835_x_at	ENSMUSG00000055782
1442049_at	NA	NA	NA	NA	NA	1.18967	0.840568	0.250563	4.00511	2.05239	0.057057	0.999987	-4.49561	3.85983	4.00142	4.03438	4.14127	3.90687	4.32737	3.71823	4.0515	1442049_at	NA
1430712_at	Arhgap24	231532	Rho GTPase activating protein 24	102481391	5	0.82985	1.20504	-0.269077	5.45487	-2.05215	0.0570834	0.999987	-4.49602	5.67789	5.34633	5.38345	5.52938	5.74652	5.06715	5.54979	5.33848	1430712_at	ENSMUSG00000057315
1459398_at	Peli1	67245	pellino 1	21091324	11	0.828449	1.20708	-0.271516	5.11263	-2.05106	0.0572003	0.999987	-4.49782	5.32117	4.7797	5.13959	4.83807	5.39321	5.26991	5.13959	5.01982	1459398_at	ENSMUSG00000020134
1417714_x_at	Hba-a1	15122	hemoglobin alpha, adult chain 1	32283672	11	0.693166	1.44266	-0.528728	7.39686	-2.04892	0.0574324	0.999987	-4.50139	7.8886	8.0371	8.01027	7.18603	7.1652	6.50802	7.58083	6.79884	1417714_x_at	ENSMUSG00000069919
1437086_at	Ascl1	17172	achaete-scute complex homolog 1 (Drosophila)	-87491041	10	1.26461	0.790756	0.338696	4.19547	2.04859	0.0574687	0.999987	-4.50195	3.83807	4.37127	4.07803	4.8773	4.26955	4.09797	3.91884	4.11274	1437086_at	ENSMUSG00000020052
1453685_at	Nudt7	67528	nudix (nucleoside diphosphate linked moiety X)-type motif 7	114133579	8	0.844437	1.18422	-0.243939	4.36154	-2.04843	0.057486	0.999987	-4.50222	4.6086	4.13861	4.57785	4.40488	4.38805	4.18082	4.35955	4.23397	1453685_at	ENSMUSG00000031767
1453591_at	Tmem242	70544	transmembrane protein 242	-5410864	17	1.20192	0.832	0.265345	6.59382	2.04816	0.0575152	0.999987	-4.50266	6.61429	6.79604	6.63052	6.66121	6.41719	6.59863	6.1826	6.85009	1453591_at	ENSMUSG00000004945
1433293_at	Sdha	66945	succinate dehydrogenase complex, subunit A, flavoprotein (Fp)	-74322255	13	0.838392	1.19276	-0.254303	7.68848	-2.04757	0.0575792	0.999987	-4.50364	7.80436	7.53465	7.8175	7.30616	7.72743	7.75884	7.91323	7.64566	1433293_at	ENSMUSG00000021577
1451890_at	Kif13a	16553	kinesin family member 13A	-46749088	13	0.844882	1.1836	-0.243178	7.76844	-2.04615	0.0577335	0.999987	-4.506	7.8855	7.62362	7.93632	7.87652	7.9324	7.50764	7.80588	7.57962	1451890_at	ENSMUSG00000021375
1423988_at	Ak1	11636	adenylate kinase 1	32629500	2	1.20495	0.829911	0.268971	5.33539	2.04346	0.0580282	0.999987	-4.51049	5.1492	5.35947	4.9109	5.52508	5.48605	5.47038	5.25749	5.52459	1423988_at	ENSMUSG00000026817
1422638_s_at	Rassf5	54354	Ras association (RalGDS/AF-6) domain family member 5	-131176410	1	1.19236	0.838676	0.253815	7.8584	2.04265	0.0581168	0.999987	-4.51183	7.54502	7.91722	7.71997	8.1928	7.7524	7.862	7.90859	7.96922	1422638_s_at	ENSMUSG00000026430
1447767_at	Cdkl4	381113	cyclin-dependent kinase-like 4	-80523550	17	1.20611	0.829114	0.270358	5.80735	2.04248	0.0581353	0.999987	-4.51211	5.61578	5.83556	5.79769	6.15583	5.42074	5.79517	5.85446	5.98353	1447767_at	ENSMUSG00000033966
1429772_at	Plxna2	18845	plexin A2	194619829	1	1.28546	0.777934	0.362281	9.22805	2.0415	0.0582423	0.999987	-4.51373	9.51354	9.42291	8.66433	9.72391	9.15577	9.05596	8.85399	9.43396	1429772_at	ENSMUSG00000026640
1426019_at	Plaa	18786	phospholipase A2, activating protein	-94565139	4	0.846417	1.18145	-0.24056	3.82951	-2.04092	0.0583069	0.999987	-4.51471	3.93406	3.76267	4.06298	3.65541	3.73971	3.76078	4.0624	3.65806	1426019_at	ENSMUSG00000028577
1457533_at	NA	NA	NA	NA	NA	1.18939	0.840767	0.250221	4.34715	2.04002	0.0584062	0.999987	-4.51621	4.06561	4.30364	4.31256	4.67079	4.33164	4.49245	4.17836	4.42217	1457533_at	NA
1437810_a_at	Hbb-bh1	15132	hemoglobin Z, beta-like embryonic chain	-103841638	7	0.827632	1.20827	-0.272939	4.75818	-2.03986	0.058423	0.999987	-4.51646	5.06032	4.80844	4.6509	4.40191	4.80309	4.63265	5.06427	4.64382	1437810_a_at	ENSMUSG00000052217
1441670_at	NA	NA	NA	NA	NA	1.17778	0.849052	0.236074	4.15815	2.03945	0.0584684	0.999987	-4.51715	3.95299	4.24426	4.07804	4.33583	3.93787	4.35691	4.19156	4.16775	1441670_at	NA
1419141_at	Crygd	12967	crystallin, gamma D	-65061838	1	0.313248	3.19236	-1.67462	8.6407	-2.03835	0.0585905	0.999987	-4.51898	8.14866	9.61835	10.1745	9.15349	11.1387	7.77134	8.45017	4.67037	1419141_at	ENSMUSG00000067299
1450712_at	Kcnj9	16524	potassium inwardly-rectifying channel, subfamily J, member 9	-172321033	1	0.850897	1.17523	-0.232944	8.87045	-2.03772	0.0586596	0.999987	-4.52002	8.92187	8.58429	9.03407	8.82215	9.03306	8.86316	8.95868	8.7463	1450712_at	ENSMUSG00000038026
1444586_at	NA	NA	NA	NA	NA	0.830975	1.20341	-0.267124	5.23067	-2.03702	0.0587371	0.999987	-4.52119	5.43375	5.20253	5.48996	4.94468	5.27522	5.35526	5.25798	4.88594	1444586_at	NA
1436223_at	Itgb8	320910	integrin beta 8	-119162803	12	1.285	0.778213	0.361763	10.7988	2.03574	0.0588787	0.999987	-4.52331	10.7675	11.4661	10.4596	10.6114	10.32	11.0454	10.9245	10.7957	1436223_at	ENSMUSG00000025321
1443755_at	NA	NA	NA	NA	NA	1.19637	0.835859	0.258669	5.40693	2.03542	0.0589139	0.999987	-4.52383	5.05052	5.49398	5.52116	5.63238	5.15166	5.53309	5.38703	5.48559	1443755_at	NA
1456792_at	Tbc1d2	381605	TBC1 domain family, member 2	-46604390	4	1.18476	0.844052	0.244596	5.93868	2.03536	0.058921	0.999987	-4.52394	5.65133	6.18109	5.83835	6.02263	5.83395	6.15283	5.94191	5.88737	1456792_at	ENSMUSG00000039813
1418395_at	Slc47a1	67473	solute carrier family 47, member 1	-61343400	11	0.830654	1.20387	-0.267681	5.16344	-2.03503	0.0589583	0.999987	-4.5245	5.41916	4.82891	5.241	5.3617	5.21391	4.91759	5.31506	5.01021	1418395_at	ENSMUSG00000010122
1437076_at	2310069G16Rik	69659	RIKEN cDNA 2310069G16 gene	44787763	15	0.852657	1.1728	-0.229962	8.12364	-2.03402	0.0590705	0.999987	-4.52617	8.20958	7.94155	8.18653	7.91938	8.29123	8.00344	8.26713	8.17025	1437076_at	ENSMUSG00000097102
1421851_at	Map1b	17755	microtubule-associated protein 1B	-99421464	13	1.2384	0.807493	0.308479	9.77257	2.03296	0.059188	0.999987	-4.52792	9.78523	10.0955	9.50436	9.77941	9.96288	9.88527	9.22083	9.94706	1421851_at	ENSMUSG00000052727
1445348_at	Cdc40	71713	cell division cycle 40	-40831622	10	0.854892	1.16974	-0.226185	4.08825	-2.03222	0.059271	0.999987	-4.52915	4.27536	3.91682	4.06271	3.97913	4.23683	3.97441	4.23049	4.03029	1445348_at	ENSMUSG00000038446
1429699_at	Oxsm	71147	3-oxoacyl-ACP synthase, mitochondrial	-16238659	14	0.85621	1.16794	-0.223964	4.78382	-2.03147	0.0593542	0.999987	-4.53039	4.82382	4.59241	4.9947	4.72533	4.90522	4.68317	4.85945	4.68643	1429699_at	ENSMUSG00000021786
1444760_at	Ncor1	20185	nuclear receptor co-repressor 1	-62316426	11	1.28744	0.776738	0.364501	4.40577	2.0314	0.0593629	0.999987	-4.53051	4.57036	4.56327	3.64277	4.27905	4.41016	4.83765	4.27079	4.67211	1444760_at	ENSMUSG00000018501
1439130_at	Atg4d	235040	autophagy related 4D, cysteine peptidase	21265299	9	0.817736	1.22289	-0.290292	4.38519	-2.03126	0.0593781	0.999987	-4.53074	4.3386	4.31741	4.94403	4.37055	4.38509	4.07261	4.45361	4.1996	1439130_at	ENSMUSG00000002820
1435046_at	NA	NA	NA	NA	NA	1.21519	0.822914	0.281186	6.7114	2.03124	0.05938	0.999987	-4.53077	6.15462	6.8123	6.76138	6.84215	6.63919	6.93079	6.72805	6.82274	1435046_at	NA
1424691_at	Cacfd1	381356	calcium channel flower domain containing 1	27009926	2	1.2031	0.831184	0.26676	6.11538	2.03058	0.0594543	0.999987	-4.53187	6.03541	6.1473	6.14273	6.54671	5.92279	6.07041	5.82707	6.23062	1424691_at	ENSMUSG00000015488
1456787_at	NA	NA	NA	NA	NA	1.23471	0.809909	0.304168	5.5325	2.03046	0.0594681	0.999987	-4.53207	5.1048	5.52746	5.36456	5.67206	5.48182	6.07725	5.57048	5.46156	1456787_at	NA
1426552_a_at	Bcl11a	14025	B cell CLL/lymphoma 11A (zinc finger protein)	24078056	11	1.1997	0.833544	0.26267	6.0169	2.0303	0.0594852	0.999987	-4.53233	5.85881	6.12423	6.01651	6.44196	5.73357	6.06057	5.93338	5.96619	1426552_a_at	ENSMUSG00000000861
1459387_at	Mast4	328329	microtubule associated serine/threonine kinase family member 4	-102732489	13	1.18649	0.842823	0.246698	4.44484	2.02885	0.0596481	0.999987	-4.53473	4.44264	4.51259	4.40473	4.62177	4.21544	4.74336	4.22317	4.39506	1459387_at	ENSMUSG00000034751
1443827_x_at	Fam20c	80752	family with sequence similarity 20, member C	138755081	5	0.815135	1.22679	-0.294888	6.25112	-2.02858	0.0596784	0.999987	-4.53518	6.4815	6.10259	5.93893	6.06868	6.6033	6.02569	6.57054	6.21776	1443827_x_at	ENSMUSG00000025854
1418993_s_at	F10	14058	coagulation factor X	13037308	8	1.1765	0.849977	0.234504	3.98093	2.02624	0.0599418	0.999987	-4.53905	3.78474	4.02161	4.00697	4.23571	3.88635	4.11035	3.77667	4.02507	1418993_s_at	ENSMUSG00000031444
1459747_at	NA	NA	NA	NA	NA	1.20404	0.830538	0.267882	6.64336	2.02475	0.0601104	0.999987	-4.54152	6.18642	6.78356	6.58286	6.88006	6.54593	6.82814	6.72246	6.61744	1459747_at	NA
1459726_at	NA	NA	NA	NA	NA	1.1924	0.838645	0.253868	5.55433	2.02469	0.0601168	0.999987	-4.54162	5.33216	5.49571	5.34274	5.59278	5.45406	5.72202	5.58063	5.91455	1459726_at	NA
1450284_at	Pde3a	54611	phosphodiesterase 3A, cGMP inhibited	141249269	6	1.23229	0.811495	0.301347	6.13992	2.02265	0.0603477	0.999987	-4.54499	5.70196	6.00181	6.28539	6.56588	5.96555	6.21552	6.00407	6.37916	1450284_at	ENSMUSG00000041741
1430393_at	2510017J16Rik	66574	RIKEN cDNA 2510017J16 gene	NA	NA	0.834992	1.19762	-0.260165	7.5388	-2.02125	0.0605074	0.999987	-4.54731	7.54489	7.26625	7.70275	7.18735	7.64577	7.58136	7.78213	7.59991	1430393_at	NA
1415806_at	Plat	18791	plasminogen activator, tissue	22757744	8	1.19874	0.834212	0.261515	7.63793	2.02044	0.0605991	0.999987	-4.54864	7.33098	7.99526	7.60128	7.70398	7.71251	7.63516	7.3839	7.74034	1415806_at	ENSMUSG00000031538
1442971_at	Baz2b	407823	bromodomain adjacent to zinc finger domain, 2B	-59899363	2	1.26977	0.787547	0.344562	6.08641	2.01949	0.0607084	0.999987	-4.55022	5.85789	6.3001	5.61892	5.80709	6.12149	6.70732	6.05819	6.22024	1442971_at	ENSMUSG00000026987
1427264_at	Crygb	12965	crystallin, gamma B	-65080227	1	0.274609	3.64155	-1.86455	9.76013	-2.01818	0.0608576	0.999987	-4.55238	9.48054	10.9492	11.3353	10.3691	12.215	8.99147	9.73873	5.00168	1427264_at	ENSMUSG00000073658
1418472_at	Aspa	11484	aspartoacylase	-73304988	11	1.23272	0.811216	0.301842	5.9901	2.0181	0.0608669	0.999987	-4.55252	5.73064	6.48667	6.07194	5.8362	5.62353	6.03366	5.93062	6.20757	1418472_at	ENSMUSG00000020774
1423037_at	Aplnr	23796	apelin receptor	85136360	2	0.847341	1.18016	-0.238985	5.61252	-2.01742	0.0609441	0.999987	-4.55363	5.80779	5.53477	5.84242	5.4322	5.77368	5.56633	5.50418	5.43884	1423037_at	ENSMUSG00000044338
1458586_at	NA	NA	NA	NA	NA	1.22781	0.814461	0.296082	5.50154	2.01702	0.0609905	0.999987	-4.5543	5.08394	5.51655	5.10392	5.57716	5.65556	5.80605	5.57057	5.69856	1458586_at	NA
1422309_a_at	Lenep	57275	lens epithelial protein	-89401896	3	0.624597	1.60103	-0.679002	7.52464	-2.01579	0.0611311	0.999987	-4.55632	7.38543	7.89581	7.8494	7.4779	9.03112	6.89875	7.19063	6.46811	1422309_a_at	ENSMUSG00000078173
1416138_at	Anxa7	11750	annexin A7	-20455261	14	0.841017	1.18904	-0.249794	9.56212	-2.01531	0.0611866	0.999987	-4.55712	9.84204	9.57406	9.78231	9.54503	9.57739	9.28149	9.54634	9.34833	1416138_at	ENSMUSG00000021814
1420062_at	NA	NA	NA	NA	NA	0.836809	1.19502	-0.25703	6.90641	-2.01484	0.0612402	0.999987	-4.55789	6.99091	6.85069	6.87774	6.64926	6.93664	6.86427	7.33441	6.74737	1420062_at	NA
1431604_a_at	Ccdc97	52132	coiled-coil domain containing 97	-25711117	7	0.839485	1.19121	-0.252423	6.27021	-2.01442	0.0612891	0.999987	-4.55859	6.21177	5.95175	6.54655	6.24383	6.45944	6.07722	6.36794	6.30321	1431604_a_at	ENSMUSG00000002608
1428490_at	C1galt1	94192	core 1 synthase, glycoprotein-N-acetylgalactosamine 3-beta-galactosyltransferase, 1	7845224	6	0.828988	1.20629	-0.270577	6.51694	-2.01331	0.0614169	0.999987	-4.56042	6.44915	6.56835	6.50383	6.15499	6.8367	6.41915	6.81923	6.38411	1428490_at	ENSMUSG00000042460
1440716_at	6430604M11Rik	320037	RIKEN cDNA 6430604M11 gene	NA	NA	0.844752	1.18378	-0.2434	7.81981	-2.01318	0.0614317	0.999987	-4.56063	7.84719	7.66836	7.88544	7.64212	7.85586	7.84354	8.17756	7.63844	1440716_at	NA
1436805_at	Ubash3b	72828	ubiquitin associated and SH3 domain containing, B	-41013641	9	1.17868	0.848409	0.237168	7.75583	2.01266	0.0614917	0.999987	-4.56149	7.58814	7.80035	7.56115	8.06756	7.62943	7.7657	7.77027	7.86406	1436805_at	ENSMUSG00000032020
1453465_x_at	Gm14057	100043766	Ppp1r14c pseudogene	-130801966	2	1.16452	0.858724	0.219734	6.65405	2.01222	0.0615423	0.999987	-4.56221	6.5316	6.81612	6.48855	6.73616	6.53699	6.69775	6.61961	6.80566	1453465_x_at	NA
1460454_at	Glod5	69824	glyoxalase domain containing 5	-8004201	X	0.809068	1.23599	-0.305668	4.19803	-2.01155	0.0616204	0.999987	-4.56332	4.3163	3.90413	4.80036	4.22272	4.21851	3.92881	4.06827	4.12511	1460454_at	ENSMUSG00000031163
1440167_s_at	Lpp	210126	LIM domain containing preferred translocation partner in lipoma	24721855	16	1.20012	0.833253	0.263174	8.1391	2.01145	0.0616321	0.999987	-4.56349	7.71131	8.35099	7.92847	8.20644	8.18568	8.20056	8.20457	8.32474	1440167_s_at	ENSMUSG00000033306
1460094_at	Gpr107	277463	G protein-coupled receptor 107	31152316	2	0.841617	1.18819	-0.248765	6.32416	-2.01125	0.0616544	0.999987	-4.56381	6.25449	6.21562	6.61867	6.26351	6.49043	6.31686	6.43058	6.00312	1460094_at	ENSMUSG00000000194
1446754_a_at	Vax2os	574519	ventral anterior homeobox 2, opposite strand	-83692806	6	0.830415	1.20422	-0.268096	8.52349	-2.01067	0.0617222	0.999987	-4.56477	8.80005	8.36565	8.71309	8.20579	8.49653	8.71381	8.62049	8.27254	1446754_a_at	ENSMUSG00000085794
1454702_at	4930503L19Rik	269033	RIKEN cDNA 4930503L19 gene	-70453140	18	0.854341	1.17049	-0.227116	5.86384	-2.00951	0.061857	0.999987	-4.56669	6.01429	5.62858	6.04795	5.87113	5.96639	5.73835	5.88096	5.76306	1454702_at	ENSMUSG00000044906
1454558_at	5430416B10Rik	71430	RIKEN cDNA 5430416B10 gene	NA	NA	0.769281	1.29992	-0.378418	6.98492	-2.0094	0.0618687	0.999987	-4.56685	7.15521	6.48748	6.82723	6.60545	7.45107	7.43408	7.26301	6.65585	1454558_at	NA
1458789_at	NA	NA	NA	NA	NA	0.811418	1.23241	-0.301482	3.97859	-2.0093	0.0618804	0.999987	-4.56702	4.00415	3.92042	4.47134	3.82829	3.82577	4.01422	4.21604	3.54845	1458789_at	NA
1415903_at	Slc38a1	105727	solute carrier family 38, member 1	-96571418	15	0.838326	1.19285	-0.254417	9.64684	-2.00911	0.0619024	0.999987	-4.56733	9.63439	9.64471	9.85711	9.64288	9.9566	9.31983	9.6481	9.47111	1415903_at	ENSMUSG00000023169
1450606_at	Pnmt	18948	phenylethanolamine-N-methyltransferase	98386632	11	0.845489	1.18275	-0.242142	5.61575	-2.009	0.0619151	0.999987	-4.56751	5.66944	5.41023	5.94332	5.4299	5.76968	5.55099	5.56486	5.5876	1450606_at	ENSMUSG00000038216
1441058_at	Itpkb	320404	inositol 1,4,5-trisphosphate 3-kinase B	180330476	1	1.17666	0.84986	0.234703	5.86085	2.00866	0.0619554	0.999987	-4.56808	5.80114	5.93099	5.62709	6.16148	5.83926	5.88994	5.70652	5.9304	1441058_at	ENSMUSG00000038855
1452388_at	Hspa1a	193740	heat shock protein 1A	-34969359	17	1.18067	0.846973	0.239611	10.3985	2.00838	0.0619873	0.999987	-4.56853	10.4762	10.6282	10.1726	10.5998	10.23	10.4325	10.236	10.4127	1452388_at	ENSMUSG00000091971
1417122_at	Vav3	57257	vav 3 oncogene	109340683	3	1.19682	0.835544	0.259212	7.34311	2.00765	0.0620722	0.999987	-4.56974	7.27382	7.46837	7.01183	7.21501	7.25158	7.52763	7.31678	7.67984	1417122_at	ENSMUSG00000033721
1439003_s_at	1700008F21Rik	75453	RIKEN cDNA 1700008F21 gene	129067134	8	0.814803	1.22729	-0.295477	4.2384	-2.00636	0.0622231	0.999987	-4.57187	4.28535	4.00919	4.82207	3.95279	4.11483	4.20223	4.32231	4.19845	1439003_s_at	ENSMUSG00000056018
1444422_at	Pcdh19	279653	protocadherin 19	-133582861	X	1.19696	0.835448	0.259378	7.32065	2.00634	0.0622258	0.999987	-4.57191	6.97017	7.38371	7.11854	7.59424	7.26327	7.54207	7.41189	7.28136	1444422_at	ENSMUSG00000051323
1432093_at	2310005A03Rik	100504268	RIKEN cDNA 2310005A03 gene	-155097791	2	0.845332	1.18297	-0.24241	4.58568	-2.00511	0.062369	0.999987	-4.57392	4.6752	4.30567	4.84174	4.38659	4.72389	4.65549	4.58672	4.51016	1432093_at	ENSMUSG00000087254
1452968_at	Cthrc1	68588	collagen triple helix repeat containing 1	39076932	15	1.35421	0.738436	0.437456	5.87051	2.00495	0.0623881	0.999987	-4.57419	5.54802	6.68318	5.65433	6.25319	5.74585	6.19051	5.65891	5.23007	1452968_at	ENSMUSG00000054196
1451095_at	Asns	27053	asparagine synthetase	-7675171	6	1.26126	0.792858	0.334865	9.35284	2.00471	0.0624155	0.999987	-4.57458	9.69916	9.63469	9.26404	9.66484	8.81519	9.39962	8.96325	9.38196	1451095_at	ENSMUSG00000029752
1444616_x_at	NA	NA	NA	NA	NA	1.20124	0.832471	0.264527	7.06833	2.00423	0.0624717	0.999987	-4.57537	6.79794	7.15958	7.30102	7.29048	6.78217	7.18794	6.86314	7.16437	1444616_x_at	NA
1442702_at	NA	NA	NA	NA	NA	1.22549	0.816	0.293359	4.15191	2.00261	0.0626618	0.999987	-4.57803	4.00348	4.23231	3.5789	4.45782	4.15425	4.2991	4.28428	4.20513	1442702_at	NA
1442376_at	Ablim1	226251	actin-binding LIM protein 1	-57033264	19	0.84917	1.17762	-0.235876	4.65408	-2.0025	0.0626752	0.999987	-4.57822	4.69245	4.31597	4.78796	4.58977	4.76321	4.65933	4.84446	4.57951	1442376_at	ENSMUSG00000025085
1436094_at	Vgf	381677	VGF nerve growth factor inducible	137030295	5	1.18972	0.840533	0.250624	8.90055	2.00202	0.0627319	0.999987	-4.57901	8.79039	8.95847	9.00106	9.20591	8.66736	8.888	8.64213	9.05106	1436094_at	ENSMUSG00000037428
1445845_at	NA	NA	NA	NA	NA	0.848839	1.17808	-0.236436	5.1319	-2.00147	0.0627967	0.999987	-4.57992	5.43258	5.00511	5.10543	5.11943	5.21386	5.04041	5.2486	4.88979	1445845_at	NA
1432542_at	2810474C18Rik	72785	RIKEN cDNA 2810474C18 gene	NA	NA	0.838592	1.19247	-0.253959	4.9799	-2.00127	0.0628199	0.999987	-4.58024	5.13885	4.86633	5.33538	4.97643	4.90522	4.66471	5.04808	4.90423	1432542_at	NA
1420852_a_at	B3gnt2	53625	UDP-GlcNAc:betaGal beta-1,3-N-acetylglucosaminyltransferase 2	-22834739	11	0.8173	1.22354	-0.291063	6.37691	-2.00077	0.0628784	0.999987	-4.58106	6.56852	6.25935	6.88417	6.47059	6.32648	6.07511	6.31062	6.12048	1420852_a_at	ENSMUSG00000051650
1440150_at	Tgm3	21818	transglutaminase 3, E polypeptide	130012374	2	1.22847	0.81402	0.296864	6.86504	1.99922	0.0630617	0.999987	-4.58361	7.0388	7.1793	6.45011	7.03773	6.92825	6.88883	6.44925	6.94802	1440150_at	ENSMUSG00000027401
1424422_s_at	Lenep	57275	lens epithelial protein	-89401896	3	0.623183	1.60466	-0.682272	8.61616	-1.99766	0.0632453	0.999987	-4.58616	8.38892	9.07427	8.95248	8.52808	10.0658	8.09368	8.42205	7.40408	1424422_s_at	ENSMUSG00000078173
1438737_at	Zic3	22773	zinc finger protein of the cerebellum 3	58030628	X	1.19861	0.834297	0.261367	3.7883	1.99753	0.0632611	0.999987	-4.58638	3.54192	3.95882	3.43311	3.79276	3.90267	3.84199	3.75277	4.08236	1438737_at	ENSMUSG00000067860
1427181_at	Ldlrad4	52662	low density lipoprotein receptor class A domain containing 4	67933257	18	1.20417	0.830444	0.268045	3.43927	1.99736	0.0632809	0.999987	-4.58665	3.4088	3.55945	3.5926	3.63546	3.22652	3.61618	2.99307	3.48208	1427181_at	ENSMUSG00000024544
1421251_at	Zfp40	22700	zinc finger protein 40	-23173869	17	0.847841	1.17947	-0.238135	7.30561	-1.99611	0.0634297	0.999987	-4.58871	7.45974	7.29806	7.26444	6.99495	7.52961	7.24857	7.4449	7.20457	1421251_at	ENSMUSG00000002617
1454510_at	2900034C19Rik	72854	RIKEN cDNA 2900034C19 gene	NA	NA	1.1744	0.851499	0.231923	6.07229	1.99574	0.0634736	0.999987	-4.58932	6.10184	6.31499	5.83334	6.14729	6.01708	6.15681	5.87306	6.13391	1454510_at	NA
1443664_s_at	Cd164l2	69655	CD164 sialomucin-like 2	133220809	4	0.862476	1.15945	-0.213444	5.10749	-1.99404	0.0636757	0.999987	-4.5921	5.25676	5.01351	5.2062	5.0043	5.20866	4.97282	5.18524	5.01247	1443664_s_at	ENSMUSG00000028865
1459715_at	NA	NA	NA	NA	NA	0.844626	1.18396	-0.243615	8.06415	-1.99379	0.0637055	0.999987	-4.59251	8.36414	7.81132	8.19168	7.83022	8.05075	8.03247	8.13728	8.09536	1459715_at	NA
1444232_at	Prkg1	19091	protein kinase, cGMP-dependent, type I	-30564487	19	0.852087	1.17359	-0.230927	8.89443	-1.99282	0.0638214	0.999987	-4.59411	8.80747	8.80345	9.00886	8.76214	9.15319	8.76665	9.07007	8.78363	1444232_at	ENSMUSG00000052920
1426737_at	Gspt1	14852	G1 to S phase transition 1	-11216241	16	1.16622	0.857471	0.221841	5.65079	1.9927	0.0638355	0.999987	-4.5943	5.49515	5.78604	5.45327	5.84929	5.62183	5.71749	5.58922	5.69401	1426737_at	ENSMUSG00000062203
1447577_x_at	Pcca	110821	propionyl-Coenzyme A carboxylase, alpha polypeptide	122534328	14	1.20127	0.832449	0.264565	4.80582	1.99168	0.0639581	0.999987	-4.59598	4.66369	5.0663	4.81789	4.98024	4.34584	4.87827	4.86672	4.82759	1447577_x_at	ENSMUSG00000041650
1441999_at	NA	NA	NA	NA	NA	0.83935	1.1914	-0.252656	6.49303	-1.9909	0.0640515	0.999987	-4.59726	6.67643	6.38371	6.82783	6.25507	6.40812	6.27369	6.56506	6.55434	1441999_at	NA
1446847_at	Ccdc88c	68339	coiled-coil domain containing 88C	-100912700	12	0.842323	1.18719	-0.247555	4.7779	-1.98833	0.06436	0.999987	-4.60147	5.02383	4.71913	4.84485	4.47072	4.82488	4.53618	4.91313	4.89044	1446847_at	ENSMUSG00000021182
1443491_at	NA	NA	NA	NA	NA	1.18924	0.840875	0.250037	6.2074	1.98733	0.0644799	0.999987	-4.6031	5.92013	6.26715	6.14983	6.11893	6.21707	6.43382	6.0425	6.50978	1443491_at	NA
1458484_at	A730020M07Rik	100503044	RIKEN cDNA A730020M07 gene	-121634936	3	1.17333	0.852276	0.230607	4.33242	1.98685	0.0645382	0.999987	-4.60389	4.22921	4.41597	4.30767	4.59881	4.26094	4.33863	4.07063	4.43747	1458484_at	ENSMUSG00000044522
1436790_a_at	Sox11	20666	SRY (sex determining region Y)-box 11	-27334268	12	1.19735	0.835174	0.259851	6.66954	1.9868	0.0645435	0.999987	-4.60396	6.6409	7.08376	6.65105	6.72897	6.39279	6.80512	6.47373	6.58002	1436790_a_at	ENSMUSG00000063632
1418666_at	Ptx3	19288	pentraxin related gene	66219887	3	1.18819	0.841619	0.248761	6.6857	1.98573	0.0646733	0.999987	-4.60572	6.47895	6.89438	6.71533	6.71842	6.65129	6.64401	6.39971	6.98352	1418666_at	ENSMUSG00000027832
1423774_a_at	Prc1	233406	protein regulator of cytokinesis 1	80294465	7	1.22853	0.81398	0.296934	4.34989	1.98551	0.0647004	0.999987	-4.60609	4.22091	4.0937	4.05034	4.58986	4.04826	4.66211	4.48618	4.64776	1423774_a_at	ENSMUSG00000038943
1423516_a_at	Nid2	18074	nidogen 2	19751257	14	1.34452	0.743761	0.427089	5.4125	1.98523	0.0647337	0.999987	-4.60654	4.93229	6.44259	5.48308	5.55448	5.16339	5.2926	5.21703	5.21449	1423516_a_at	ENSMUSG00000021806
1435418_at	Slc22a8	19879	solute carrier family 22 (organic anion transporter), member 8	8593182	19	1.2446	0.803473	0.315678	5.74482	1.98467	0.0648016	0.999987	-4.60745	5.30053	6.27028	5.97109	5.81236	5.43505	5.81134	5.64127	5.71667	1435418_at	ENSMUSG00000063796
1440531_at	Rbm11	224344	RNA binding motif protein 11	75592891	16	0.837091	1.19461	-0.256544	5.68713	-1.98445	0.0648286	0.999987	-4.60782	6.03365	5.59014	5.87334	5.44535	5.85576	5.59438	5.49885	5.60557	1440531_at	ENSMUSG00000032940
1433575_at	Sox4	20677	SRY (sex determining region Y)-box 4	-28950730	13	1.17374	0.851978	0.231113	10.3142	1.98316	0.0649844	0.999987	-4.60992	10.0984	10.4339	10.0549	10.3543	10.3532	10.4754	10.288	10.4555	1433575_at	ENSMUSG00000076431
1459451_at	NA	NA	NA	NA	NA	1.19636	0.835866	0.258656	4.03096	1.98291	0.0650149	0.999987	-4.61033	4.00693	3.8968	3.90798	4.34525	3.67905	4.19665	4.01255	4.20244	1459451_at	NA
1435313_at	Cd200r4	239849	CD200 receptor 4	44820728	16	1.20263	0.831513	0.266189	3.09623	1.98258	0.0650544	0.999987	-4.61086	2.70645	3.35447	3.26467	3.32307	2.89122	3.10268	2.99018	3.13706	1435313_at	ENSMUSG00000062082
1421234_at	Hnf1a	21405	HNF1 homeobox A	-114948980	5	1.20641	0.828904	0.270723	4.90236	1.98257	0.0650564	0.999987	-4.61089	4.52199	5.03516	5.01999	5.19359	4.59388	4.87744	4.93214	5.04471	1421234_at	ENSMUSG00000029556
1430684_s_at	Lrp2bp	67620	Lrp2 binding protein	46010602	8	0.840621	1.1896	-0.250473	4.00231	-1.98205	0.0651193	0.999987	-4.61173	4.23969	3.79009	4.13424	4.1792	4.04227	3.72707	4.09397	3.81192	1430684_s_at	ENSMUSG00000031637
1450224_at	Col4a3	12828	collagen, type IV, alpha 3	82586921	1	0.801863	1.2471	-0.318571	6.93733	-1.98172	0.0651595	0.999987	-4.61227	7.07188	7.27552	7.16878	6.56552	7.26686	6.78322	6.87894	6.48792	1450224_at	ENSMUSG00000079465
1422952_at	Sapcd1	78376	suppressor APC domain containing 1	-35025973	17	0.814238	1.22814	-0.296477	6.65674	-1.98131	0.0652092	0.999987	-4.61294	6.56062	6.2318	6.62508	6.67845	7.16435	6.64325	6.86986	6.4805	1422952_at	ENSMUSG00000036185
1438882_at	NA	NA	NA	NA	NA	1.21163	0.825337	0.276945	5.68705	1.98115	0.0652291	0.999987	-4.61321	5.34435	5.6741	5.79736	5.79736	5.3792	6.10495	5.67339	5.72567	1438882_at	NA
1427598_at	Snord116	64243	small nucleolar RNA, C/D box 116	-59675990	7	0.842172	1.18741	-0.247813	4.6592	-1.98059	0.0652965	0.999987	-4.61411	5.04481	4.6303	4.60416	4.61011	4.69952	4.45837	4.78393	4.4424	1427598_at	ENSMUSG00000096019
1439741_x_at	Uck2	80914	uridine-cytidine kinase 2	-167226084	1	1.19448	0.837181	0.256389	5.44611	1.98003	0.0653652	0.999987	-4.61503	5.54815	5.58938	5.0405	5.70487	5.26471	5.52488	5.4183	5.47809	1439741_x_at	ENSMUSG00000026558
1431777_a_at	Hmgn3	94353	high mobility group nucleosomal binding domain 3	-83109942	9	0.86	1.16279	-0.217592	10.2431	-1.97994	0.065377	0.999987	-4.61519	10.2965	10.1838	10.3788	10.0815	10.3556	10.0529	10.3767	10.219	1431777_a_at	ENSMUSG00000066456
1435064_a_at	Tmem27	57394	transmembrane protein 27	164090187	X	1.2763	0.783517	0.351963	9.50724	1.97639	0.0658104	0.999987	-4.62097	9.58463	10.2262	9.19281	9.43331	9.03583	9.68059	9.51178	9.39281	1435064_a_at	ENSMUSG00000015401
1443272_at	Igdcc4	56741	immunoglobulin superfamily, DCC subclass, member 4	65101495	9	1.16289	0.85993	0.21771	5.86336	1.97635	0.0658154	0.999987	-4.62104	5.76178	5.87619	5.66786	6.04169	5.80022	5.99165	5.78816	5.97934	1443272_at	ENSMUSG00000032816
1418271_at	Bhlhe22	59058	basic helix-loop-helix family, member e22	18054325	3	1.19814	0.834624	0.260802	11.0397	1.97479	0.0660078	0.999987	-4.62359	10.786	11.0151	10.7293	11.0891	10.9178	11.2988	11.2041	11.2774	1418271_at	ENSMUSG00000025128
1422020_at	Spry4	24066	sprouty homolog 4 (Drosophila)	-38586265	18	0.795758	1.25666	-0.329599	4.29143	-1.97443	0.0660526	0.999987	-4.62418	4.30327	4.20769	5.04945	4.11194	4.09235	4.1103	4.37984	4.07658	1422020_at	ENSMUSG00000024427
1453836_a_at	Mgll	23945	monoglyceride lipase	88724412	6	1.22688	0.815073	0.294999	9.32502	1.97372	0.0661391	0.999987	-4.62533	8.99271	9.91382	9.26019	9.41233	9.32528	9.36039	9.13192	9.20356	1453836_a_at	ENSMUSG00000033174
1438244_at	Nfib	18028	nuclear factor I/B	-82290173	4	1.197	0.835424	0.259419	6.56204	1.97283	0.0662491	0.999987	-4.62678	6.61266	6.89	6.21668	6.74718	6.49079	6.6892	6.40919	6.44061	1438244_at	ENSMUSG00000008575
1458980_at	NA	NA	NA	NA	NA	0.799606	1.25062	-0.322639	7.20217	-1.9715	0.0664132	0.999987	-4.62894	7.51413	7.54458	7.33571	6.71369	7.43607	6.8018	7.16805	7.10333	1458980_at	NA
1459390_at	NA	NA	NA	NA	NA	0.844302	1.18441	-0.24417	5.27786	-1.97001	0.0665982	0.999987	-4.63137	5.34942	4.97134	5.26415	5.3159	5.41991	5.07207	5.56628	5.26377	1459390_at	NA
1429957_at	Krtap26-1	69533	keratin associated protein 26-1	-88646824	16	1.18476	0.844049	0.244601	5.68329	1.96991	0.066611	0.999987	-4.63154	5.48917	5.77663	5.4249	5.82536	5.5197	5.95231	5.81018	5.66805	1429957_at	ENSMUSG00000071471
1439956_at	Ms4a6b	69774	membrane-spanning 4-domains, subfamily A, member 6B	11518559	19	1.17678	0.849774	0.234849	3.23684	1.96972	0.0666347	0.999987	-4.63185	3.09929	3.18676	3.21508	3.54239	3.13902	3.27893	3.02426	3.40897	1439956_at	ENSMUSG00000024677
1422777_at	C1ql1	23829	complement component 1, q subcomponent-like 1	-102939264	11	1.17209	0.853174	0.229088	7.8231	1.96969	0.066638	0.999987	-4.63189	7.56886	7.95362	7.74893	7.83052	7.81858	8.0834	7.69784	7.88302	1422777_at	ENSMUSG00000045532
1418051_at	Ephb6	13848	Eph receptor B6	41605482	6	1.16527	0.858173	0.220659	6.11652	1.96964	0.0666444	0.999987	-4.63198	5.95831	6.12423	6.11646	6.25388	5.91436	6.24799	6.03565	6.28132	1418051_at	ENSMUSG00000029869
1435059_at	Asap1	13196	ArfGAP with SH3 domain, ankyrin repeat and PH domain1	-64086840	15	1.19986	0.833428	0.26287	8.63071	1.96887	0.0667407	0.999987	-4.63324	8.27735	8.62284	8.3071	8.76575	8.74169	8.86403	8.67095	8.79595	1435059_at	ENSMUSG00000022377
1440595_at	Epb4.1l3	13823	erythrocyte protein band 4.1-like 3	69156810	17	0.83922	1.19158	-0.252879	6.90845	-1.96868	0.0667634	0.999987	-4.63353	7.03776	6.78181	6.8828	6.51208	7.01681	6.95304	7.20219	6.88112	1440595_at	ENSMUSG00000024044
1437312_at	Bmpr1b	12167	bone morphogenetic protein receptor, type 1B	-141837136	3	1.20638	0.828929	0.27068	7.42355	1.96868	0.0667636	0.999987	-4.63354	7.32306	7.75073	7.45133	7.56677	7.39339	7.29796	6.98506	7.62011	1437312_at	ENSMUSG00000052430
1442696_at	NA	NA	NA	NA	NA	1.1878	0.841889	0.248298	4.77465	1.96842	0.0667956	0.999987	-4.63396	4.64446	4.88519	4.43465	5.11973	4.75403	4.8334	4.76888	4.75689	1442696_at	NA
1455048_at	Igsf3	78908	immunoglobulin superfamily, member 3	101377125	3	1.21889	0.82042	0.285565	7.36838	1.96786	0.0668654	0.999987	-4.63487	6.78108	7.62016	7.33963	7.5174	7.47447	7.38325	7.30721	7.52386	1455048_at	ENSMUSG00000042035
1416342_at	Tnc	21923	tenascin C	-63959785	4	1.17934	0.847935	0.237975	7.72471	1.96668	0.0670132	0.999987	-4.6368	7.49989	7.63952	7.67107	8.04406	7.56911	7.84409	7.68282	7.84712	1416342_at	ENSMUSG00000028364
1427488_a_at	Birc6	12211	baculoviral IAP repeat-containing 6	74528295	17	0.838227	1.19299	-0.254587	7.36031	-1.96597	0.0671016	0.999987	-4.63795	7.4969	7.1529	7.75875	7.39959	7.45001	7.18735	7.24473	7.1922	1427488_a_at	ENSMUSG00000024073
1459994_x_at	Tfr2	50765	transferrin receptor 2	137569851	5	1.17539	0.85078	0.233142	6.58574	1.96555	0.0671543	0.999987	-4.63863	6.40677	6.5618	6.64204	6.85981	6.38678	6.67912	6.44109	6.70852	1459994_x_at	ENSMUSG00000029716
1442884_at	Hgf	15234	hepatocyte growth factor	16553550	5	1.16626	0.857444	0.221886	5.5673	1.96499	0.0672238	0.999987	-4.63954	5.42533	5.61839	5.52116	5.79537	5.39929	5.74141	5.47966	5.55781	1442884_at	ENSMUSG00000028864
1417346_at	Pycard	66824	PYD and CARD domain containing	-127991373	7	1.19582	0.836249	0.257996	5.875	1.96462	0.0672698	0.999987	-4.64014	5.54138	6.18246	6.00357	6.05819	5.79573	5.84349	5.64332	5.93186	1417346_at	ENSMUSG00000030793
1446513_at	NA	NA	NA	NA	NA	0.844967	1.18348	-0.243033	3.46006	-1.96411	0.067334	0.999987	-4.64097	3.44436	3.17866	3.77912	3.47526	3.48922	3.26695	3.6136	3.43331	1446513_at	NA
1458045_at	NA	NA	NA	NA	NA	0.822177	1.21628	-0.282479	7.03567	-1.96358	0.0674008	0.999987	-4.64183	7.42821	6.783	6.98511	6.82549	7.28765	7.23113	7.00665	6.7381	1458045_at	NA
1433286_at	4833417J16Rik	73768	RIKEN cDNA 4833417J16 gene	NA	NA	1.17438	0.85151	0.231905	3.88767	1.96357	0.0674019	0.999987	-4.64185	3.80961	4.01046	3.88325	3.98249	3.72118	3.84365	3.67282	4.17787	1433286_at	NA
1425411_at	Arl4a	11861	ADP-ribosylation factor-like 4A	-40033291	12	1.20014	0.833239	0.263198	4.5242	1.96325	0.0674424	0.999987	-4.64237	4.12879	4.64768	4.49697	4.83558	4.31841	4.46438	4.62625	4.67557	1425411_at	ENSMUSG00000047446
1447043_at	NA	NA	NA	NA	NA	1.18471	0.844085	0.24454	4.50579	1.96316	0.0674537	0.999987	-4.64252	4.29214	4.7147	4.55587	4.41929	4.24007	4.76392	4.44599	4.61432	1447043_at	NA
1454433_at	6330526H18Rik	76174	RIKEN cDNA 6330526H18 gene	NA	NA	0.841926	1.18775	-0.248234	3.65233	-1.96204	0.0675939	0.999987	-4.64433	3.65232	3.41313	3.62619	3.507	3.78986	3.69266	4.03741	3.50005	1454433_at	NA
1436295_at	Hcrtr1	230777	hypocretin (orexin) receptor 1	-130130217	4	1.16556	0.857954	0.221029	4.85878	1.96204	0.0675941	0.999987	-4.64433	4.86081	4.90026	4.69096	5.05554	4.63996	4.95946	4.80132	4.96191	1436295_at	ENSMUSG00000028778
1446193_at	NA	NA	NA	NA	NA	0.845875	1.18221	-0.241484	5.96576	-1.96166	0.0676415	0.999987	-4.64495	6.18644	5.60541	5.97965	5.85213	6.06183	5.87971	6.11809	6.04283	1446193_at	NA
1427660_x_at	Igkj1	110759	immunoglobulin kappa joining 1	NA	NA	0.666533	1.5003	-0.585252	4.61578	-1.9587	0.0680156	0.999987	-4.64976	4.09731	4.24256	4.8044	4.44573	6.18827	4.2559	4.54363	4.34842	1427660_x_at	NA
1455970_at	Pde5a	242202	phosphodiesterase 5A, cGMP-specific	122729158	3	1.32592	0.754194	0.406993	5.52043	1.95794	0.0681122	0.999987	-4.651	5.38429	6.08395	4.59025	5.37261	5.66534	5.76891	5.62786	5.67023	1455970_at	ENSMUSG00000053965
1446108_at	NA	NA	NA	NA	NA	0.851051	1.17502	-0.232683	6.01119	-1.95635	0.0683137	0.999987	-4.65358	6.09457	5.74573	6.2619	5.85265	6.02488	6.08247	6.12877	5.89853	1446108_at	NA
1454421_at	4930423D22Rik	74634	RIKEN cDNA 4930423D22 gene	NA	NA	0.856581	1.16743	-0.223338	3.40936	-1.9554	0.0684335	0.999987	-4.6551	3.6333	3.24531	3.41078	3.22415	3.45447	3.31247	3.58556	3.40883	1454421_at	NA
1455105_at	Ptpn12	19248	protein tyrosine phosphatase, non-receptor type 12	-20986645	5	1.16962	0.85498	0.226037	9.2844	1.95499	0.0684859	0.999987	-4.65577	9.11794	9.41967	8.99642	9.39458	9.29237	9.34326	9.27881	9.43216	1455105_at	ENSMUSG00000028771
1447749_at	Smyd5	232187	SET and MYND domain containing 5	85431976	6	1.16601	0.857629	0.221575	5.80792	1.95383	0.0686345	0.999987	-4.65766	5.79509	5.90478	5.67774	6.00077	5.75753	5.82959	5.55817	5.93968	1447749_at	ENSMUSG00000033706
1441378_at	NA	NA	NA	NA	NA	1.16951	0.85506	0.225902	5.04622	1.95297	0.0687442	0.999987	-4.65905	4.8471	5.05613	4.85264	5.28938	5.08155	5.13032	4.95179	5.16087	1441378_at	NA
1441408_at	AU044856	99236	expressed sequence AU044856	NA	NA	0.856991	1.16687	-0.222647	4.91625	-1.95165	0.0689123	0.999987	-4.66118	4.91596	4.71173	5.14844	4.88472	4.96524	4.85742	5.08064	4.76582	1441408_at	NA
1434881_s_at	Kctd12	239217	potassium channel tetramerisation domain containing 12	-102976581	14	1.17968	0.847684	0.238401	7.31821	1.95142	0.0689417	0.999987	-4.66156	7.17253	7.67543	7.08054	7.40031	7.33343	7.3021	7.20951	7.37178	1434881_s_at	ENSMUSG00000098557
1458580_at	NA	NA	NA	NA	NA	0.862262	1.15974	-0.213802	6.67258	-1.95001	0.069122	0.999987	-4.66383	6.73132	6.5739	6.87967	6.56829	6.76322	6.49848	6.74373	6.62206	1458580_at	NA
1459446_at	Lrrc41	230654	leucine rich repeat containing 41	116075465	4	1.20292	0.831311	0.26654	3.77573	1.94938	0.069203	0.999987	-4.66485	3.33434	3.71614	3.65934	4.13792	3.80961	3.93597	3.76657	3.84598	1459446_at	ENSMUSG00000028703
1444351_at	NA	NA	NA	NA	NA	0.795736	1.2567	-0.329638	5.36671	-1.94911	0.0692376	0.999987	-4.66529	5.2019	5.13615	5.77138	4.78868	5.38793	5.52894	5.7649	5.3538	1444351_at	NA
1435042_at	9130004C02Rik	626123	RIKEN cDNA 9130004C02 gene	NA	NA	0.863421	1.15818	-0.211864	7.00364	-1.94884	0.0692727	0.999987	-4.66573	7.09529	6.99152	7.08294	6.88877	7.15059	6.84593	7.10948	6.86461	1435042_at	NA
1440354_at	Elovl7	74559	ELOVL family member 7, elongation of long chain fatty acids (yeast)	108214404	13	1.24384	0.803965	0.314796	5.26642	1.94838	0.0693326	0.999987	-4.66648	5.32705	5.92534	5.08738	5.39041	4.94125	5.30837	5.08041	5.07114	1440354_at	ENSMUSG00000021696
1446134_at	C78115	97956	expressed sequence C78115	NA	NA	1.18718	0.842331	0.24754	4.23205	1.94798	0.0693829	0.999987	-4.66712	4.1771	4.15929	3.89289	4.55928	4.12605	4.30662	4.23709	4.39809	1446134_at	NA
1423889_at	Gm5617	434402	predicted gene 5617	48495343	9	0.848323	1.1788	-0.237314	8.61068	-1.94788	0.069396	0.999987	-4.66728	8.89956	8.64454	8.6999	8.55867	8.73244	8.31653	8.58545	8.44835	1423889_at	ENSMUSG00000042293
1441396_at	B3galt1	26877	UDP-Gal:betaGlcNAc beta 1,3-galactosyltransferase, polypeptide 1	68104672	2	1.1829	0.845379	0.24233	7.93902	1.94681	0.0695339	0.999987	-4.66901	7.81764	8.07146	7.87958	8.3105	7.8495	7.82675	7.72468	8.032	1441396_at	ENSMUSG00000034780
1422785_at	Rasa2	114713	RAS p21 protein activator 2	-96539300	9	1.16062	0.861609	0.214895	9.88261	1.94568	0.0696801	0.999987	-4.67084	9.80245	9.91607	9.74882	9.93111	9.83799	10.052	9.71137	10.0611	1422785_at	ENSMUSG00000032413
1421727_at	Eya1	14048	eyes absent 1 homolog (Drosophila)	-14168958	1	0.849009	1.17784	-0.236149	5.15138	-1.94557	0.069695	0.999987	-4.67103	5.1954	5.09596	5.24849	4.80699	5.38546	5.2129	5.24849	5.0174	1421727_at	ENSMUSG00000025932
1423273_at	Polg	18975	polymerase (DNA directed), gamma	-79449383	7	1.18121	0.846588	0.240269	6.56617	1.94547	0.0697077	0.999987	-4.67119	6.42144	6.54307	6.67243	6.82253	6.36821	6.61383	6.32207	6.76579	1423273_at	ENSMUSG00000039176
1459897_a_at	Sbsn	282619	suprabasin	30751471	7	0.853056	1.17226	-0.229288	8.21834	-1.94514	0.06975	0.999987	-4.67171	8.37093	8.17527	8.2041	7.93103	8.33707	8.24173	8.41985	8.06676	1459897_a_at	ENSMUSG00000046056
1416966_at	Slc22a8	19879	solute carrier family 22 (organic anion transporter), member 8	8593182	19	1.22543	0.816038	0.293292	5.46164	1.94492	0.0697792	0.999987	-4.67208	5.31969	5.79992	5.6854	5.56445	4.90315	5.57394	5.35174	5.49484	1416966_at	ENSMUSG00000063796
1426932_at	D19Bwg1357e	52874	DNA segment, Chr 19, Brigham & Womens Genetics 1357 expressed	-27388702	19	1.21859	0.820623	0.285209	7.31422	1.94489	0.069783	0.999987	-4.67213	7.39562	7.77782	7.26705	7.4697	6.91521	7.41996	7.10858	7.15981
1431597_a_at	Nrip3	78593	nuclear receptor interacting protein 3	-109758056	7	1.18629	0.842963	0.246459	5.44198	1.94413	0.0698813	0.999987	-4.67335	5.41207	5.73263	5.50268	5.63942	5.22294	5.47936	5.1373	5.40942
1439834_at	Fcor	100503924	Foxo1 corepressor	NA	NA	0.841508	1.18834	-0.248952	5.43149	-1.94403	0.069894	0.999987	-4.67351	5.7271	5.52891	5.56515	5.20605	5.36498	5.12927	5.56663	5.36382
1460038_at	Pou3f1	18991	POU domain, class 3, transcription factor 1	124657646	4	1.19365	0.837767	0.255378	6.37777	1.94403	0.0698941	0.999987	-4.67351	6.14185	6.36201	6.42546	6.687	6.00755	6.46353	6.42546	6.50929
1420994_at	B3gnt5	108105	UDP-GlcNAc:betaGal beta-1,3-N-acetylglucosaminyltransferase 5	19760234	16	0.587763	1.70137	-0.766693	5.4294	-1.94157	0.0702134	0.999987	-4.67748	4.90522	5.49253	5.48868	5.20477	7.53291	4.59895	5.32417	4.88797
1441503_at	Dcdc2a	195208	doublecortin domain containing 2a	25056004	13	0.837362	1.19423	-0.256076	6.79951	-1.94096	0.0702924	0.999987	-4.67846	6.94295	6.49271	7.17593	6.72536	6.63989	6.68825	6.9514	6.77955
1451848_a_at	Cryz	12972	crystallin, zeta	154596711	3	0.847715	1.17964	-0.23835	8.58301	-1.94013	0.0704009	0.999987	-4.6798	8.68056	8.62983	8.82972	8.57321	8.57401	8.38853	8.72446	8.26379
1418149_at	Chga	12652	chromogranin A	102554969	12	0.86402	1.15738	-0.210864	9.73062	-1.93915	0.0705285	0.999987	-4.68138	9.81516	9.61042	9.85866	9.71731	9.81135	9.55769	9.85901	9.61531
1440108_at	Foxp2	114142	forkhead box P2	14901349	6	1.24465	0.80344	0.315738	5.58767	1.93875	0.0705812	0.999987	-4.68203	5.41379	6.20217	5.39833	5.79	5.67396	5.34502	5.23314	5.64497
1452769_at	Rnf145	74315	ring finger protein 145	44518964	11	0.864321	1.15698	-0.210362	11.4682	-1.9386	0.0706014	0.999987	-4.68228	11.5946	11.3234	11.5394	11.3692	11.5954	11.3106	11.564	11.4487
1422513_at	Ccnf	12449	cyclin F	-24223232	17	1.17543	0.850755	0.233184	5.94875	1.93805	0.0706723	0.999987	-4.68315	6.0363	6.00746	5.69632	6.19664	5.83296	5.95386	5.76306	6.10342
1422617_at	Gm4836	22526	predicted gene 4836	-28931821	X	0.852608	1.17287	-0.230046	2.9836	-1.93758	0.0707343	0.999987	-4.68392	2.94106	2.87571	3.31512	2.8026	3.11081	2.94434	3.02749	2.85165
1438281_x_at	1700023L04Rik	76419	RIKEN cDNA 1700023L04 gene	29985329	6	0.84543	1.18283	-0.242242	4.80157	-1.93736	0.0707631	0.999987	-4.68427	4.76448	4.74664	5.18285	4.56521	4.87694	4.60704	4.86649	4.8029
1460054_at	Trappc6a	67091	trafficking protein particle complex 6A	19508729	7	0.852846	1.17254	-0.229642	6.33612	-1.93711	0.0707964	0.999987	-4.68468	6.43664	6.15504	6.59825	6.29537	6.351	6.07059	6.41786	6.36418
1440359_at	Fam110b	242297	family with sequence similarity 110, member B	5644179	4	1.16802	0.856149	0.224066	5.83483	1.93696	0.0708155	0.999987	-4.68491	5.74566	5.92735	5.82138	5.9785	5.5523	5.83698	5.77183	6.0446
1429044_at	Camsap2	67886	calmodulin regulated spectrin-associated protein family, member 2	-136268123	1	0.855783	1.16852	-0.224684	10.6838	-1.93681	0.0708357	0.999987	-4.68516	10.7806	10.5858	10.8868	10.6457	10.7447	10.3758	10.7723	10.6785
1426589_at	Gab3	210710	growth factor receptor bound protein 2-associated protein 3	-74988545	X	1.18442	0.844294	0.244183	5.26652	1.93618	0.0709174	0.999987	-4.68617	5.21558	5.20007	4.95918	5.40091	5.35476	5.49205	5.04819	5.46141
1416855_at	Gas1	14451	growth arrest specific 1	-60174405	13	1.18014	0.847355	0.238962	10.5862	1.93413	0.0711872	0.999987	-4.68947	10.2863	10.7806	10.3096	10.6835	10.6366	10.6434	10.6345	10.7153
1458165_at	Ipo7	233726	importin 7	110018425	7	1.1854	0.843594	0.245379	4.49544	1.93363	0.0712531	0.999987	-4.69027	4.27071	4.42332	4.53815	4.86328	4.27198	4.55965	4.41014	4.62626
1422025_at	Mitf	17342	microphthalmia-associated transcription factor	97991783	6	1.21724	0.821533	0.283609	5.55576	1.93339	0.0712858	0.999987	-4.69067	5.6851	5.94248	5.16374	5.75789	5.53944	5.40589	5.26754	5.68401
1450571_a_at	Bfsp1	12075	beaded filament structural protein 1, in lens-CP94	-143826528	2	0.580605	1.72234	-0.784372	7.44912	-1.93325	0.0713036	0.999987	-4.69089	7.2458	7.89831	7.61165	7.25379	9.43671	6.63481	7.07104	6.4408
1437815_at	Ttll13	269954	tubulin tyrosine ligase-like family, member 13	80246376	7	0.836236	1.19584	-0.258018	4.7988	-1.93303	0.0713322	0.999987	-4.69124	5.10204	4.69285	4.90834	4.80379	4.59402	4.59544	5.10685	4.58709
1415926_at	Nup62	18226	nucleoporin 62	44816420	7	1.28351	0.779112	0.360098	7.47867	1.93299	0.0713376	0.999987	-4.69131	7.00739	7.27355	7.21737	7.9055	7.06079	7.71868	7.90894	7.73715
1435280_at	Pde4d	238871	phosphodiesterase 4D, cAMP specific	108654177	13	1.1649	0.858443	0.220206	9.83792	1.93289	0.0713514	0.999987	-4.69147	9.68818	9.94916	9.84235	10.027	9.62433	9.81765	9.75642	9.99825
1446649_at	NA	NA	NA	NA	NA	1.22617	0.815547	0.294159	3.82669	1.93179	0.0714973	0.999987	-4.69325	3.50829	4.00919	3.40196	4.22182	3.97476	3.99762	3.83343	3.66645
1424148_a_at	Stap2	106766	signal transducing adaptor family member 2	-55997078	17	1.17261	0.852797	0.229726	5.61463	1.93175	0.0715018	0.999987	-4.6933	5.33351	5.57617	5.57836	5.81862	5.46273	5.71393	5.62446	5.80923
1433966_x_at	Asns	27053	asparagine synthetase	-7675171	6	1.27972	0.781418	0.355833	9.07457	1.93162	0.0715197	0.999987	-4.69352	9.57015	9.53273	8.65572	9.19906	8.70529	9.11103	8.65544	9.16711
1419000_at	Cpxm2	55987	carboxypeptidase X 2 (M14 family)	-132042810	7	1.29421	0.772672	0.372071	6.46868	1.93135	0.071555	0.999987	-4.69395	6.28205	7.08776	6.64103	6.75448	5.75247	6.52441	6.45503	6.25223
1426397_at	Tgfbr2	21813	transforming growth factor, beta receptor II	-116087695	9	1.22906	0.813632	0.297552	6.85611	1.93093	0.0716104	0.999987	-4.69463	6.25234	7.23204	6.73283	6.99728	6.97844	6.96824	6.86572	6.822
1438796_at	Nr4a3	18124	nuclear receptor subfamily 4, group A, member 3	48051248	4	1.24743	0.801645	0.318964	6.62528	1.93018	0.07171	0.999987	-4.69583	6.42166	6.60819	6.84662	7.22599	6.21493	6.53568	6.37999	6.7692
1439092_at	Nxf1	53319	nuclear RNA export factor 1	8757103	19	0.864391	1.15688	-0.210244	7.31918	-1.93007	0.0717248	0.999987	-4.69601	7.41795	7.1566	7.42078	7.23946	7.46944	7.16315	7.38903	7.29702
1439397_at	Fmn1	14260	formin 1	113327736	2	0.804516	1.24298	-0.313807	9.09014	-1.92993	0.0717428	0.999987	-4.69623	9.29778	9.10296	8.72728	8.74062	9.49745	8.82526	9.46567	9.0641
1429426_at	Rnf139	75841	ring finger protein 139	58889229	15	0.856985	1.16688	-0.222659	4.61337	-1.92911	0.0718519	0.999987	-4.69755	4.71621	4.4108	4.6173	4.39262	4.81909	4.57571	4.74619	4.62904
1440834_at	Slc5a10	109342	solute carrier family 5 (sodium/glucose cotransporter), member 10	-61672782	11	1.17426	0.851601	0.231751	6.04899	1.92819	0.0719738	0.999987	-4.69903	5.97778	5.99826	6.03986	6.34583	5.78586	6.19438	5.92895	6.12098
1418580_at	Rtp4	67775	receptor transporter protein 4	23609919	16	1.18386	0.844696	0.243496	5.17796	1.92813	0.0719817	0.999987	-4.69912	4.80638	5.3252	5.30943	5.38663	5.07155	5.19719	5.03748	5.28981
1434209_at	Prmt6	99890	protein arginine N-methyltransferase 6	-110246110	3	0.83638	1.19563	-0.25777	7.29728	-1.92705	0.0721262	0.999987	-4.70087	7.38184	7.2584	7.65287	7.37609	7.39176	6.88634	7.27819	7.15276
1448555_at	Rpap3	71919	RNA polymerase II associated protein 3	-97675105	15	0.839371	1.19137	-0.25262	9.2266	-1.92691	0.0721443	0.999987	-4.70108	9.52854	9.16287	9.00936	9.08109	9.52772	9.09367	9.34603	9.06354
1437226_x_at	Marcksl1	17357	MARCKS-like 1	129513581	4	1.21053	0.826087	0.275634	8.36064	1.92625	0.0722332	0.999987	-4.70215	8.18292	8.35098	7.85274	8.58829	8.37631	8.40519	8.47934	8.64938
1435852_at	Spred3	101809	sprouty-related, EVH1 domain containing 3	-29158829	7	1.16379	0.859262	0.218829	6.48143	1.92597	0.0722698	0.999987	-4.70259	6.5327	6.58301	6.33923	6.65142	6.35528	6.51385	6.26085	6.61509
1446498_at	Il20ra	237313	interleukin 20 receptor, alpha	19712587	10	1.18415	0.844485	0.243857	5.68168	1.92545	0.0723394	0.999987	-4.70343	5.34288	5.78806	5.71736	5.9518	5.45984	5.66432	5.71893	5.81027
1422125_at	Htr2b	15559	5-hydroxytryptamine (serotonin) receptor 2B	-86099037	1	1.16555	0.857961	0.221017	5.5235	1.92524	0.0723673	0.999987	-4.70376	5.53582	5.62774	5.40959	5.77792	5.40002	5.59247	5.30655	5.53793
1418743_a_at	Tesc	57816	tescalcin	118027824	5	0.835287	1.19719	-0.259656	5.40792	-1.92478	0.0724289	0.999987	-4.7045	5.8907	5.30837	5.52528	5.18233	5.39321	5.2086	5.34182	5.41307
1429203_at	2410076I21Rik	73673	RIKEN cDNA 2410076I21 gene	-58652856	9	0.796525	1.25545	-0.328208	5.48046	-1.92313	0.0726507	0.999987	-4.70716	5.45647	5.39778	5.97013	5.73967	5.48362	5.26639	5.66805	4.8616
1422948_s_at	Hist1h3a	360198	histone cluster 1, H3a	-23761853	13	0.825453	1.21146	-0.276743	8.48233	-1.92283	0.0726909	0.999987	-4.70764	8.85365	8.50013	8.76011	8.54162	8.48021	8.05864	8.38883	8.27544
1450026_a_at	B3gnt2	53625	UDP-GlcNAc:betaGal beta-1,3-N-acetylglucosaminyltransferase 2	-22834739	11	0.843397	1.18568	-0.245716	8.44574	-1.92221	0.0727742	0.999987	-4.70864	8.60075	8.60773	8.71112	8.32026	8.47017	8.1654	8.49235	8.19814
1454604_s_at	Tspan12	269831	tetraspanin 12	-21771395	6	1.18305	0.845274	0.242509	6.88016	1.92124	0.072905	0.999987	-4.7102	6.85113	7.0739	6.65778	6.96026	6.74581	6.7422	6.78089	7.22929
1429361_at	Pmch	110312	pro-melanin-concentrating hormone	88091072	10	0.85471	1.16999	-0.226493	4.03891	-1.92062	0.0729879	0.999987	-4.71118	4.15704	4.07787	4.28854	3.76127	4.09848	3.90096	4.06459	3.96256
1445894_at	NA	NA	NA	NA	NA	1.19235	0.838679	0.253809	4.55073	1.9198	0.0730994	0.999987	-4.71251	4.39189	4.5022	4.30138	4.9505	4.66805	4.64701	4.33397	4.61081
1451901_at	Hltf	20585	helicase-like transcription factor	20057811	3	1.22179	0.818473	0.288993	6.13769	1.91881	0.0732323	0.999987	-4.71409	6.03142	5.9616	5.68338	6.17672	6.2229	6.53024	6.03507	6.46019
1440566_at	D330005C11Rik	319398	RIKEN cDNA D330005C11 gene	NA	NA	0.843272	1.18586	-0.24593	6.44219	-1.91858	0.0732636	0.999987	-4.71446	6.43966	6.14834	6.5217	6.26923	6.6588	6.62077	6.64047	6.23856
1420893_a_at	Tgfbr1	21812	transforming growth factor, beta receptor I	47353305	4	0.840041	1.19042	-0.251469	4.70339	-1.91747	0.0734143	0.999987	-4.71624	4.73681	4.62879	4.85867	4.88885	4.86982	4.32979	4.85118	4.46318
1431925_at	4933433H22Rik	74473	RIKEN cDNA 4933433H22 gene	84078660	17	1.1679	0.856239	0.223915	5.22215	1.91734	0.0734309	0.999987	-4.71644	4.95963	5.19055	5.24071	5.43581	5.13233	5.37528	5.10809	5.33478
1425779_a_at	Tbx1	21380	T-box 1	-18581713	16	1.17734	0.849375	0.235526	4.2449	1.91732	0.0734337	0.999987	-4.71647	3.89187	4.20375	4.12664	4.44733	4.25303	4.38686	4.237	4.4127
1417960_at	Cpeb1	12877	cytoplasmic polyadenylation element binding protein 1	-81347026	7	0.863131	1.15857	-0.212349	8.15848	-1.91641	0.0735578	0.999987	-4.71794	8.1808	8.13037	8.35603	7.96551	8.25129	8.07301	8.2705	8.04034
1441423_at	Ece1	230857	endothelin converting enzyme 1	137862237	4	1.19129	0.839428	0.252521	5.01355	1.91628	0.0735748	0.999987	-4.71814	4.91364	5.04757	4.558	5.08883	4.95419	5.21812	5.12333	5.20473
1426632_at	Kctd14	233529	potassium channel tetramerisation domain containing 14	97453204	7	1.18054	0.847067	0.239451	7.51856	1.91547	0.0736852	0.999987	-4.71944	7.13462	7.49871	7.53722	7.76529	7.43544	7.6748	7.48808	7.61436
1442334_at	Gm13043	545693	predicted gene 13043	143511343	4	1.16582	0.857765	0.221345	5.61787	1.91415	0.0738648	0.999987	-4.72155	5.41505	5.75917	5.35404	5.7383	5.6446	5.70181	5.61511	5.7149
1422874_at	Acrbp	54137	proacrosin binding protein	125049927	6	0.849437	1.17725	-0.235422	6.02471	-1.91392	0.0738963	0.999987	-4.72192	6.30646	6.01708	6.11646	5.8058	6.05947	6.07598	6.08729	5.72913
1439163_at	Zbtb16	235320	zinc finger and BTB domain containing 16	-48654297	9	1.2031	0.831183	0.266762	7.41049	1.91349	0.0739544	0.999987	-4.7226	7.41206	7.60521	7.27763	7.73281	7.21429	7.1376	7.20445	7.69987
1450644_at	Zfp36l1	12192	zinc finger protein 36, C3H type-like 1	-80107760	12	1.19938	0.833763	0.262291	9.27379	1.91283	0.0740449	0.999987	-4.72366	8.95965	9.46012	8.86705	9.3015	9.41706	9.4657	9.32682	9.39243
1429344_at	9130022000000000	74564	uncharacterized 9130022E09	NA	NA	0.844884	1.18359	-0.243174	7.77205	-1.91173	0.0741949	0.999987	-4.72542	7.7877	7.67893	7.97676	7.43494	7.75489	7.85589	8.05518	7.63209
1425603_at	Tmem176a	66058	transmembrane protein 176A	48841483	6	1.2068	0.828638	0.271186	7.5522	1.91159	0.0742142	0.999987	-4.72565	7.29538	8.08619	7.38154	7.63749	7.61302	7.5046	7.37647	7.52287
1429332_at	4632427E13Rik	666737	RIKEN cDNA 4632427E13 gene	-92740706	7	0.822476	1.21584	-0.281955	9.20756	-1.91155	0.0742192	0.999987	-4.7257	9.75744	9.2169	9.22008	8.89435	9.30697	8.94572	9.10968	9.20938
1454111_at	4930404A10Rik	74847	RIKEN cDNA 4930404A10 gene	54370652	11	1.17064	0.854236	0.227293	4.58374	1.91083	0.0743186	0.999987	-4.72686	4.52475	4.81022	4.41443	4.7938	4.37791	4.69721	4.56331	4.48833
1446898_at	NA	NA	NA	NA	NA	1.19671	0.835625	0.259073	5.01708	1.91072	0.074333	0.999987	-4.72703	4.63319	4.96422	5.03222	5.38134	5.03222	5.23341	4.85256	5.00751
1438764_at	Anxa7	11750	annexin A7	-20455261	14	0.852599	1.17288	-0.23006	8.28698	-1.91064	0.0743436	0.999987	-4.72716	8.29101	8.0603	8.45097	8.04008	8.41036	8.40068	8.45571	8.18673
1447694_x_at	Neo1	18007	neogenin	-58874680	9	1.18914	0.840941	0.249923	6.57459	1.91064	0.0743448	0.999987	-4.72717	6.31807	6.60194	6.4577	6.67066	6.24796	6.74588	6.77479	6.77973
1430572_at	Psmg3	66506	proteasome (prosome, macropain) assembly chaperone 3	-139823594	5	0.857267	1.1665	-0.222183	6.78321	-1.91006	0.0744243	0.999987	-4.7281	6.9199	6.52516	6.78612	6.77547	6.86574	6.76703	7.00545	6.62082
1429422_at	4933412E12Rik	71086	RIKEN cDNA 4933412E12 gene	116950562	10	0.831377	1.20282	-0.266425	5.53986	-1.90965	0.07448	0.999987	-4.72875	5.44674	5.26965	5.7242	5.57099	5.49592	5.36382	6.02541	5.42211
1448593_at	Wisp1	22402	WNT1 inducible signaling pathway protein 1	66891393	15	0.839976	1.19051	-0.25158	9.62462	-1.90871	0.0746088	0.999987	-4.73024	9.79966	9.37836	9.55938	9.27773	9.92212	9.6696	9.72047	9.6696
1417184_s_at	Hbb-b2	15130	hemoglobin, beta adult minor chain	-103812524	7	0.743512	1.34497	-0.427573	11.2123	-1.90829	0.0746671	0.999987	-4.73092	11.7297	11.7414	11.6785	11.0627	11.0241	10.5357	11.2721	10.6543
1441593_at	NA	NA	NA	NA	NA	1.18438	0.844321	0.244136	6.09147	1.90829	0.0746674	0.999987	-4.73093	5.83594	6.09029	6.17178	6.21715	5.75161	6.20826	6.11828	6.33845
1434219_at	Stim2	116873	stromal interaction molecule 2	53998523	5	0.860134	1.16261	-0.217367	9.06886	-1.90781	0.0747323	0.999987	-4.73168	9.15921	9.01823	9.21741	8.90752	9.1076	8.82195	9.22594	9.09299
1456648_at	NA	NA	NA	NA	NA	1.18881	0.841174	0.249524	5.88638	1.90767	0.0747526	0.999987	-4.73191	5.64547	5.79339	6.05572	6.04168	5.6801	6.12551	5.66518	6.08399
1430649_at	Baalc	118452	brain and acute leukemia, cytoplasmic	38933909	15	1.16358	0.859419	0.218566	6.19385	1.90716	0.0748226	0.999987	-4.73273	6.07919	6.31517	6.0412	6.40309	5.98177	6.29728	6.23612	6.19701
1441869_x_at	NA	NA	NA	NA	NA	0.798888	1.25174	-0.323934	6.09375	-1.90696	0.0748505	0.999987	-4.73305	6.44773	5.71753	6.28797	5.56552	6.28432	6.44915	6.00284	5.99493
1435653_at	Abhd2	54608	abhydrolase domain containing 2	79273266	7	1.20096	0.832667	0.264188	9.76931	1.90672	0.0748826	0.999987	-4.73342	9.59654	10.2233	9.71877	9.88566	9.49968	9.92359	9.73386	9.57302
1455382_at	Zwint	52696	ZW10 interactor	72654895	10	0.847509	1.17993	-0.238699	4.18387	-1.90531	0.0750771	0.999987	-4.73567	4.25412	4.03487	4.57364	4.10602	4.06079	4.07446	4.32435	4.04275
1459794_at	NA	NA	NA	NA	NA	1.15973	0.86227	0.213789	4.16401	1.90509	0.0751083	0.999987	-4.73603	4.07805	4.2336	4.11352	4.14144	4.04122	4.34838	3.99567	4.3602
1450876_at	Cfh	12628	complement component factor h	-140085855	1	1.3257	0.75432	0.406751	7.29528	1.90474	0.0751558	0.999987	-4.73658	7.50651	8.15803	6.68657	7.05948	6.87649	7.44915	7.29806	7.32797
1431266_at	Gpatch2	67769	G patch domain containing 2	187215511	1	1.18161	0.846304	0.240753	6.10737	1.90438	0.0752057	0.999987	-4.73715	5.84339	6.29288	6.11646	6.3354	6.18422	6.08459	5.8039	6.19809
1427231_at	Robo1	19876	roundabout homolog 1 (Drosophila)	72663149	16	1.26847	0.788352	0.343088	7.43263	1.90378	0.0752892	0.999987	-4.73811	7.16681	7.97072	6.81842	7.73302	7.41754	7.25346	7.64158	7.4595
1429731_at	6530403G13Rik	76227	RIKEN cDNA 6530403G13 gene	NA	NA	0.847922	1.17935	-0.237997	6.8233	-1.90332	0.0753532	0.999987	-4.73885	6.94938	6.56646	7.08554	6.5751	6.74655	6.79455	6.98774	6.88112
1456519_at	Slc4a8	59033	solute carrier family 4 (anion exchanger), member 8	100761747	15	1.16217	0.860462	0.216816	4.73988	1.90287	0.075416	0.999987	-4.73957	4.54712	4.84864	4.65254	4.88556	4.52331	4.85545	4.80291	4.80349
1456797_at	Cltb	74325	clathrin, light polypeptide (Lcb)	-54592939	13	0.861004	1.16143	-0.215908	7.87895	-1.90229	0.0754955	0.999987	-4.74049	8.01337	7.64056	8.00174	7.88485	7.9446	7.86896	7.98789	7.6896
1442252_at	Kif13a	16553	kinesin family member 13A	-46749088	13	0.849825	1.17671	-0.234763	7.03633	-1.9008	0.0757035	0.999987	-4.74287	7.05403	6.71725	7.14811	7.07573	7.15002	6.80754	7.2627	7.07528
1427671_a_at	Fmn1	14260	formin 1	113327736	2	0.844954	1.1835	-0.243055	5.71751	-1.90071	0.0757158	0.999987	-4.74301	5.75254	5.7101	6.12765	5.66062	5.80463	5.45432	5.67135	5.55891
1436838_x_at	Cotl1	72042	coactosin-like 1 (Dictyostelium)	-119809214	8	1.16207	0.86053	0.216703	10.6794	1.90014	0.0757948	0.999987	-4.74391	10.4859	10.7449	10.4956	10.6861	10.6842	10.8933	10.6186	10.8267
1455473_at	Usp13	72607	ubiquitin specific peptidase 13 (isopeptidase T-3)	32817626	3	1.16336	0.859582	0.218293	7.56466	1.90007	0.0758046	0.999987	-4.74403	7.34207	7.63468	7.35662	7.62233	7.53185	7.762	7.59152	7.67623
1441935_at	Ankra2	68558	ankyrin repeat, family A (RFXANK-like), 2	98263076	13	0.857591	1.16606	-0.221639	5.13315	-1.89772	0.0761328	0.999987	-4.74777	5.15085	4.89162	5.1921	4.99853	5.21333	5.09031	5.41959	5.10887
1440391_at	Gcn1l1	231659	GCN1 general control of amino-acid synthesis 1-like 1 (yeast)	115565263	5	0.838557	1.19252	-0.254019	6.99904	-1.89679	0.0762634	0.999987	-4.74925	6.9548	6.55596	7.18939	6.88743	7.07187	7.00101	7.28814	7.04373
1430992_s_at	Cisd2	67006	CDGSH iron sulfur domain 2	-135406412	3	0.852909	1.17246	-0.229536	7.79876	-1.89678	0.0762652	0.999987	-4.74927	8.01603	7.55842	7.94691	7.80975	7.89543	7.83763	7.79574	7.53016
1459973_x_at	Dpp4	13482	dipeptidylpeptidase 4	-62330073	2	1.22742	0.814717	0.295629	3.30838	1.89533	0.0764679	0.999987	-4.75157	3.27549	3.88749	3.09412	3.5414	3.29697	3.11401	2.9757	3.2819
1454960_at	Smad3	17127	SMAD family member 3	-63646767	9	0.847387	1.1801	-0.238908	8.90802	-1.89458	0.0765743	0.999987	-4.75277	8.7363	8.76804	9.07288	8.87664	9.1109	8.67161	9.18983	8.83798
1460136_at	AW047481	106762	expressed sequence AW047481	NA	NA	0.831202	1.20308	-0.266729	4.77133	-1.89384	0.0766782	0.999987	-4.75395	4.70213	4.50578	5.2677	4.5324	4.82569	4.87175	4.82327	4.64194
1451958_at	Igh-VJ558	16061	immunoglobulin heavy chain (J558 family)	NA	NA	1.18484	0.843995	0.244693	4.43046	1.89359	0.0767139	0.999987	-4.75435	4.22093	4.73231	4.36616	4.74018	4.22093	4.40777	4.42443	4.33097
1439865_at	Kbtbd7	211255	kelch repeat and BTB (POZ) domain containing 7	79426511	14	0.855165	1.16937	-0.225726	3.93357	-1.89311	0.0767806	0.999987	-4.7551	4.10836	3.943	4.07743	3.58968	3.93829	3.86524	4.06165	3.88491
1443127_at	9630021D06Rik	319926	RIKEN cDNA 9630021D06 gene	NA	NA	1.24266	0.804727	0.313428	6.26501	1.89292	0.0768074	0.999987	-4.7554	6.07536	6.24335	5.82573	6.06998	6.19797	6.87761	6.33411	6.49595
1440177_at	Grik3	14807	glutamate receptor, ionotropic, kainate 3	125490831	4	1.31236	0.761988	0.392159	7.06336	1.89235	0.0768882	0.999987	-4.75631	6.96637	7.2206	6.11451	6.9176	7.10371	7.41112	7.28452	7.48842
1459951_at	Rps6kb1	72508	ribosomal protein S6 kinase, polypeptide 1	-86513983	11	1.21754	0.82133	0.283966	6.48192	1.89062	0.0771327	0.999987	-4.75906	6.47033	6.65931	5.89353	6.46217	6.65746	6.65071	6.33843	6.72343
1418317_at	Lhx2	16870	LIM homeobox protein 2	38351308	2	1.16436	0.858839	0.219541	9.06306	1.89059	0.0771374	0.999987	-4.75911	8.75832	9.20939	8.94673	9.21419	9.09599	9.13134	9.01213	9.13642
1430661_at	Myl6b	216459	myosin, light polypeptide 6B	-128494157	10	0.852101	1.17357	-0.230904	7.16209	-1.89004	0.0772145	0.999987	-4.75998	7.37926	7.07927	7.07146	6.84905	7.33133	7.1009	7.32811	7.15733
1430472_at	Armc1	74252	armadillo repeat containing 1	-19132144	3	0.860064	1.1627	-0.217485	4.78458	-1.88989	0.0772362	0.999987	-4.76022	4.92823	4.67365	4.98291	4.73166	4.86554	4.5141	4.79661	4.78393
1449875_s_at	H2-T10	15024	histocompatibility 2, T region locus 10	-36115876	17	1.19342	0.837929	0.255099	6.70054	1.8891	0.0773487	0.999987	-4.76148	6.6501	7.18072	6.71628	6.72569	6.43774	6.69447	6.48784	6.71148
1458064_at	NA	NA	NA	NA	NA	0.811841	1.23177	-0.300731	5.17509	-1.88866	0.0774108	0.999987	-4.76217	5.36017	5.25277	5.71337	4.67813	5.11936	5.19214	5.10893	4.97585
1432072_at	Kif2a	16563	kinesin family member 2A	-106960585	13	1.19304	0.838197	0.25464	5.25797	1.88851	0.0774315	0.999987	-4.7624	5.0675	5.18181	5.44034	5.51109	5.10114	5.35909	4.91361	5.48918
1456226_x_at	Ddr1	12305	discoidin domain receptor family, member 1	-35681567	17	1.23191	0.811746	0.3009	10.8595	1.8882	0.077476	0.999987	-4.7629	10.4877	10.8567	10.3618	10.8418	11.0183	11.103	10.9682	11.2381
1448676_at	Camk2b	12323	calcium/calmodulin-dependent protein kinase II, beta	-5969666	11	0.866173	1.1545	-0.207273	9.07948	-1.88751	0.0775749	0.999987	-4.764	9.12763	8.90967	9.14679	8.93318	9.23761	8.99875	9.22042	9.06176
1416808_at	Nid1	18073	nidogen 1	13437602	13	0.425841	2.34829	-1.23161	5.41207	-1.88704	0.077641	0.999987	-4.76474	4.45287	5.08064	4.77654	4.97618	8.99506	4.68586	5.88706	4.4424
1444901_at	NA	NA	NA	NA	NA	0.850691	1.17551	-0.233293	4.34587	-1.88672	0.0776861	0.999987	-4.76524	4.53539	4.43236	4.44333	4.20045	4.40316	4.31314	4.46817	3.97093
1449420_at	Pde1b	18574	phosphodiesterase 1B, Ca2+-calmodulin dependent	103503298	15	0.850127	1.1763	-0.23425	8.90771	-1.88587	0.0778083	0.999987	-4.7666	9.19319	8.86882	9.0853	8.96823	8.92815	8.67476	8.89272	8.65054
1419672_at	Spock1	20745	sparc/osteonectin, cwcv and kazal-like domains proteoglycan 1	-57421195	13	1.18549	0.843533	0.245483	8.31313	1.88412	0.0780585	0.999987	-4.76938	7.90184	8.40992	8.24819	8.59497	8.20107	8.43433	8.41045	8.30426
1445315_at	NA	NA	NA	NA	NA	1.18493	0.843931	0.244803	6.00162	1.88281	0.0782458	0.999987	-4.77145	5.83909	6.01942	5.70048	6.13724	5.84151	6.3431	6.13578	5.99631
1443523_at	Fam135b	70363	family with sequence similarity 135, member B	-71445678	15	0.86313	1.15857	-0.212349	5.13974	-1.88273	0.0782568	0.999987	-4.77157	5.23088	4.97618	5.28536	5.12777	5.29323	5.11959	5.1742	4.91073
1449015_at	Retnla	57262	resistin like alpha	48842552	16	1.16806	0.856123	0.22411	5.51889	1.88221	0.0783325	0.999987	-4.77241	5.23292	5.52882	5.39286	5.58907	5.40269	5.70083	5.59887	5.70506
1425701_a_at	Rgs3	50780	regulator of G-protein signaling 3	62619672	4	0.840871	1.18924	-0.250044	7.32627	-1.88161	0.078418	0.999987	-4.77335	7.44351	7.40201	7.5859	7.40214	7.40487	6.92308	7.37089	7.07777
1436359_at	Ret	19713	ret proto-oncogene	-118151748	6	1.17825	0.848714	0.23665	9.05166	1.8814	0.078448	0.999987	-4.77368	8.83973	8.97464	8.81791	9.16276	8.90037	9.29829	9.17535	9.24426
1428116_a_at	Dynlt1b	21648	dynein light chain Tctex-type 1B	6430112	17	0.833916	1.19916	-0.262026	11.5823	-1.88113	0.0784865	0.999987	-4.7741	11.6724	11.4044	11.9837	11.7246	11.4444	11.2931	11.753	11.3832
1436212_at	Tmem71	213068	transmembrane protein 71	-66526212	15	1.20263	0.831508	0.266198	5.37119	1.88081	0.0785329	0.999987	-4.77461	5.17651	5.65034	5.57459	5.52198	5.13083	5.21812	5.07044	5.62672
1443299_at	NA	NA	NA	NA	NA	1.18602	0.843159	0.246123	5.5336	1.88067	0.0785531	0.999987	-4.77484	5.25027	5.67515	5.53596	5.91065	5.56649	5.49965	5.28945	5.5412
1419430_at	Cyp26a1	13082	cytochrome P450, family 26, subfamily a, polypeptide 1	37697808	19	0.811874	1.23172	-0.300673	6.52162	-1.88022	0.078618	0.999987	-4.77555	6.22202	6.12423	6.96439	6.38803	6.90589	6.40239	6.59555	6.5705
1443611_at	NA	NA	NA	NA	NA	1.20982	0.826567	0.274797	6.27076	1.87949	0.0787235	0.999987	-4.77671	6.27473	6.13382	6.2909	6.37427	6.0364	6.33997	5.93141	6.78456
1445675_at	NA	NA	NA	NA	NA	0.859799	1.16306	-0.217928	3.18155	-1.87933	0.0787469	0.999987	-4.77696	3.33434	3.15287	3.45277	3.11081	3.22099	3.02119	3.15395	3.00546
1419689_at	Gpc6	23888	glypican 6	116925315	14	0.867458	1.15279	-0.205134	6.87034	-1.87838	0.0788839	0.999987	-4.77847	6.95856	6.77015	6.89075	6.70529	6.99596	6.80367	7.04637	6.79199
1435720_at	Kcnd3	56543	potassium voltage-gated channel, Shal-related family, member 3	105452330	3	1.18725	0.842284	0.247621	10.8292	1.87764	0.0789902	0.999987	-4.77963	10.5317	10.7032	10.615	11.0371	10.7221	11.1016	10.9527	10.9701
1452938_at	Anks1b	77531	ankyrin repeat and sterile alpha motif domain containing 1B	90576691	10	1.18149	0.846389	0.240607	7.95608	1.87648	0.0791586	0.999987	-4.78147	7.74963	7.98751	7.56996	8.08929	8.02234	8.04245	8.00117	8.18629
1460592_at	Epb4.1l1	13821	erythrocyte protein band 4.1-like 1	156421052	2	1.16868	0.855669	0.224875	8.36519	1.8756	0.0792853	0.999987	-4.78285	8.0851	8.30321	8.24121	8.61026	8.31646	8.47006	8.36825	8.52699
1420664_s_at	Procr	19124	protein C receptor, endothelial	155751217	2	1.19688	0.835509	0.259273	4.99848	1.87553	0.0792959	0.999987	-4.78296	4.65962	5.33067	5.05961	5.25825	4.71685	4.94812	5.03928	4.97541
1448590_at	Col6a1	12833	collagen, type VI, alpha 1	-76708792	10	1.18181	0.846163	0.240992	7.6897	1.87496	0.0793784	0.999987	-4.78386	7.35904	7.67146	7.49985	7.77156	7.65313	8.02791	7.7648	7.76987
1442558_at	Gm10421	100038689	predicted gene 10421	-117144523	12	1.15333	0.867053	0.205807	5.73779	1.87447	0.07945	0.999987	-4.78464	5.666	5.81137	5.63552	5.76238	5.56913	5.93635	5.66889	5.85267
1445813_at	Wdr27	71682	WD repeat domain 27	-14818672	17	0.860804	1.16171	-0.216244	5.62194	-1.87426	0.0794811	0.999987	-4.78498	5.7928	5.60625	5.80413	5.47388	5.57417	5.57949	5.74912	5.39564
1427372_at	Cyp27b1	13115	cytochrome P450, family 27, subfamily b, polypeptide 1	127048246	10	1.17673	0.849814	0.234781	3.99009	1.8735	0.0795904	0.999987	-4.78616	3.9582	4.10831	3.65276	4.22182	3.79919	3.96567	4.08063	4.13411
1426147_s_at	Cldn10	58187	claudin 10	118787871	14	0.846863	1.18083	-0.239799	5.95052	-1.87336	0.0796116	0.999987	-4.78639	5.9126	5.82454	6.02171	5.95779	6.21616	5.56512	6.13119	5.97502
1421088_at	Gpc4	14735	glypican 4	-52053018	X	1.16598	0.857647	0.221544	6.38125	1.87333	0.0796155	0.999987	-4.78644	6.08761	6.58161	6.30994	6.5486	6.43255	6.40623	6.25182	6.43166
1441102_at	Prlr	19116	prolactin receptor	10223906	15	1.24503	0.803192	0.316183	3.7169	1.87247	0.0797409	0.999987	-4.7878	3.54616	4.21667	3.83674	4.11899	3.30149	3.74351	3.55083	3.42078
1458253_at	NA	NA	NA	NA	NA	1.16351	0.859466	0.218487	4.84783	1.87232	0.0797629	0.999987	-4.78803	4.62223	4.97904	4.73498	5.07326	4.71078	4.96701	4.88635	4.80897
1436630_at	NA	NA	NA	NA	NA	0.865974	1.15477	-0.207605	7.80182	-1.87205	0.0798031	0.999987	-4.78847	7.82032	7.69243	7.91086	7.81185	7.95299	7.62187	7.93831	7.66592
1449078_at	St3gal6	54613	ST3 beta-galactoside alpha-2,3-sialyltransferase 6	-58470541	16	1.32704	0.753556	0.408213	5.34726	1.87184	0.0798324	0.999987	-4.78879	4.92286	6.40495	5.44245	5.34337	5.02548	5.30777	5.18183	5.14937
1453691_at	4921528I07Rik	77049	RIKEN cDNA 4921528I07 gene	NA	NA	1.16639	0.857345	0.222052	4.38878	1.87176	0.0798453	0.999987	-4.78892	4.1834	4.51492	4.10426	4.50551	4.33949	4.46891	4.48388	4.50991
1435758_at	B4galt6	56386	UDP-Gal:betaGlcNAc beta 1,4-galactosyltransferase, polypeptide 6	-20684599	18	1.15545	0.865464	0.208454	9.90093	1.87161	0.0798663	0.999987	-4.78915	9.68354	10.0466	9.83469	10.0188	9.75454	9.9605	9.91406	9.99474
1424123_at	Mfsd7c	217721	major facilitator superfamily domain containing 7C	85746539	12	1.32141	0.756766	0.402082	6.97784	1.87074	0.079994	0.999987	-4.79053	7.0182	7.58779	7.17384	7.26523	6.04865	7.09198	6.86651	6.77054
1460587_at	Sox2ot	320478	SOX2 overlapping transcript (non-protein coding)	34560381	3	0.775167	1.29004	-0.367421	6.44969	-1.87012	0.0800848	0.999987	-4.79151	6.37168	6.10578	6.27083	6.01599	7.32459	6.40666	6.56647	6.53547
1453561_x_at	8430431K14Rik	78103	RIKEN cDNA 8430431K14 gene	-31213543	19	0.85338	1.17181	-0.22874	3.31703	-1.86884	0.0802723	0.999987	-4.79353	3.3885	3.15905	3.28537	3.08736	3.65882	3.20746	3.3929	3.35675
1446839_at	NA	NA	NA	NA	NA	0.857158	1.16665	-0.222368	6.52962	-1.86881	0.080277	0.999987	-4.79358	6.68128	6.3827	6.48801	6.26279	6.64576	6.58103	6.74815	6.44722
1418054_at	Neurod4	11923	neurogenic differentiation 4	-130268152	10	0.847603	1.1798	-0.23854	11.1322	-1.86873	0.0802887	0.999987	-4.7937	11.3467	11.0966	10.9878	10.9242	11.3391	10.8586	11.3323	11.1723
1424376_at	Cdc42ep1	104445	CDC42 effector protein (Rho GTPase binding) 1	78842647	15	1.20816	0.827703	0.272815	7.13764	1.8675	0.0804692	0.999987	-4.79564	6.77923	7.19844	6.69158	7.20278	7.2441	7.40858	7.29001	7.28639
1433338_at	6720460K10Rik	77736	RIKEN cDNA 6720460K10 gene	NA	NA	0.857279	1.16648	-0.222163	6.74968	-1.86608	0.0806781	0.999987	-4.79787	6.72181	6.51414	6.8237	6.56628	6.93664	6.81833	6.96091	6.65565
1431378_at	Nr3c1	14815	nuclear receptor subfamily 3, group C, member 1	-39410545	18	0.823548	1.21426	-0.280076	4.70696	-1.86599	0.0806917	0.999987	-4.79802	4.99942	4.63776	5.23235	4.59509	4.69263	4.53859	4.46359	4.49624
1435387_at	Slc2a13	239606	solute carrier family 2 (facilitated glucose transporter), member 13	-91267691	15	1.15612	0.864959	0.209296	9.91003	1.86573	0.0807302	0.999987	-4.79843	9.73358	10.0062	9.95241	10.0873	9.73347	9.97471	9.80208	9.99051
1425868_at	Hist2h2bb	319189	histone cluster 2, H2bb	96269700	3	2.18013	0.458689	1.12441	7.0993	1.86428	0.0809436	0.999987	-4.80071	4.83433	7.97784	8.31704	7.24909	8.01489	7.38669	4.98211	8.03241
1442715_at	NA	NA	NA	NA	NA	1.28552	0.777895	0.362352	4.47407	1.86352	0.0810559	0.999987	-4.8019	4.35316	4.48941	4.51951	4.29555	4.24684	5.38042	4.05209	4.45562
1427286_at	Rbfox3	52897	RNA binding protein, fox-1 homolog (C. elegans) 3	-118489760	11	1.15006	0.869518	0.201712	6.83556	1.86342	0.0810705	0.999987	-4.80206	6.7586	6.93328	6.66527	6.94189	6.70757	6.95274	6.80736	6.91773
1418402_at	Adam19	11492	a disintegrin and metallopeptidase domain 19 (meltrin beta)	46055987	11	1.18785	0.841854	0.248357	6.57664	1.86336	0.0810798	0.999987	-4.80216	6.56225	6.61173	6.07964	6.75646	6.52865	6.71178	6.6393	6.7233
1428780_at	Tha1	71776	threonine aldolase 1	-117867949	11	1.16825	0.855985	0.224343	6.13883	1.86264	0.0811859	0.999987	-4.80328	6.03866	6.29149	5.83548	6.26194	6.10864	6.37425	6.12387	6.07634
1437939_s_at	Ctsc	13032	cathepsin C	88278093	7	1.16374	0.859296	0.218774	3.57727	1.86254	0.081201	0.999987	-4.80344	3.36849	3.79705	3.56616	3.73265	3.59431	3.61601	3.3426	3.60093
1445612_at	NA	NA	NA	NA	NA	0.817945	1.22258	-0.289924	5.68245	-1.86183	0.0813061	0.999987	-4.80456	5.56048	5.11817	5.84248	5.52508	5.85576	5.84604	6.05093	5.66067
1421748_a_at	Tubd1	56427	tubulin, delta 1	86544991	11	1.16161	0.860873	0.216128	6.11184	1.86166	0.0813322	0.999987	-4.80484	6.111	6.32208	5.90811	6.15273	6.11993	6.17283	5.87606	6.23199
1430491_at	Bop1	12181	block of proliferation 1	-76452996	15	0.841949	1.18772	-0.248196	6.89498	-1.86149	0.0813571	0.999987	-4.8051	6.99604	6.81408	6.79635	6.5891	7.08083	7.02925	7.20307	6.65108
1422960_at	Srd5a2	94224	steroid 5 alpha-reductase 2	-74017706	17	0.773505	1.29282	-0.370518	4.90814	-1.86097	0.0814348	0.999987	-4.80592	4.49305	4.52616	5.27662	4.6056	5.6969	4.90206	4.90702	4.8577
1447669_s_at	Gng4	14706	guanine nucleotide binding protein (G protein), gamma 4	13784539	13	1.16577	0.857804	0.221279	9.03018	1.86084	0.0814539	0.999987	-4.80612	8.90151	9.13633	9.04473	9.32437	8.86285	8.95846	8.86909	9.14413
1427130_x_at	Tbata	65971	thymus, brain and testes associated	61171964	10	0.850307	1.17605	-0.233945	5.62868	-1.8603	0.0815334	0.999987	-4.80696	5.81053	5.63509	5.85299	5.64122	5.73707	5.25269	5.58201	5.51783
1440379_at	Slc1a5	20514	solute carrier family 1 (neutral amino acid transporter), member 5	16781346	7	0.851649	1.17419	-0.231669	5.97262	-1.86005	0.0815719	0.999987	-4.80737	6.0057	5.69848	6.0975	5.7845	5.95761	6.04064	6.29299	5.90352
1422771_at	Smad6	17130	SMAD family member 6	-63953076	9	1.22363	0.817242	0.291165	5.5174	1.8594	0.0816677	0.999987	-4.80838	5.09164	5.70817	5.10491	5.86313	5.79536	5.52255	5.49536	5.55808
1440042_at	Ank2	109676	ankyrin 2, brain	-126921607	3	0.853947	1.17103	-0.227782	4.03323	-1.85922	0.0816944	0.999987	-4.80866	4.13218	3.69126	4.25147	4.06165	4.02883	3.87752	4.17602	4.04694
1443095_at	NA	NA	NA	NA	NA	0.831256	1.203	-0.266635	4.65536	-1.85895	0.0817358	0.999987	-4.8091	4.93333	4.11695	4.6032	4.58753	4.84952	4.75019	4.76866	4.6335
1436231_at	2900052N01Rik	73040	RIKEN cDNA 2900052N01 gene	46913603	9	0.737319	1.35626	-0.439639	8.3337	-1.85854	0.0817962	0.999987	-4.80974	8.55488	8.8233	8.74947	8.4901	8.61229	7.38338	8.29744	7.75875
1448383_at	Mmp14	17387	matrix metallopeptidase 14 (membrane-inserted)	54431604	14	1.18554	0.843498	0.245543	7.90196	1.85742	0.0819641	0.999987	-4.8115	7.56034	8.09067	7.60108	8.00365	8.09115	8.04879	7.86419	7.95583
1422869_at	Mertk	17289	c-mer proto-oncogene tyrosine kinase	128698997	2	1.19352	0.837857	0.255224	8.09162	1.85723	0.0819917	0.999987	-4.81179	7.99541	8.43299	8.20995	8.28714	7.97083	8.0208	7.67986	8.13602
1418177_at	Gabrg2	14406	gamma-aminobutyric acid (GABA) A receptor, subunit gamma 2	-41910190	11	0.84573	1.18241	-0.24173	9.48415	-1.85646	0.0821065	0.999987	-4.813	9.71792	9.42262	9.73919	9.61564	9.48451	9.18856	9.47843	9.22631
1453058_at	Wdr5b	69544	WD repeat domain 5B	36041190	16	0.858267	1.16514	-0.220502	6.96063	-1.85639	0.0821177	0.999987	-4.81312	7.10916	6.96448	7.24334	6.76487	6.96815	6.75374	6.96289	6.91843
1423161_s_at	Spred1	114715	sprouty protein with EVH-1 domain 1, related sequence	117121450	2	1.18162	0.846298	0.240762	9.1247	1.85636	0.0821217	0.999987	-4.81316	8.96892	9.35074	9.23842	9.40374	8.87996	9.00058	8.92999	9.22527
1438333_at	Prtg	235472	protogenin homolog (Gallus gallus)	72807274	9	1.16591	0.857699	0.221456	4.58257	1.85597	0.0821807	0.999987	-4.81378	4.58545	4.81684	4.39883	4.67952	4.58566	4.55097	4.31742	4.72586
1457047_at	NA	NA	NA	NA	NA	1.92733	0.518852	0.946606	5.8506	1.85555	0.0822439	0.999987	-4.81444	4.73607	4.82217	4.96337	6.51863	4.64278	7.42724	7.16697	6.52758
1427620_at	Cul9	78309	cullin 9	-46500609	17	1.17853	0.848515	0.236989	6.12915	1.85548	0.0822539	0.999987	-4.81454	6.25044	6.13757	6.0087	6.38144	5.78214	6.14254	6.00136	6.32903
1444207_at	NA	NA	NA	NA	NA	1.17775	0.849073	0.236039	6.43806	1.85529	0.0822827	0.999987	-4.81484	6.47588	6.58036	6.37625	6.74652	6.2388	6.30311	6.18924	6.59433
1418752_at	Aldh3a1	11670	aldehyde dehydrogenase family 3, subfamily A1	61208742	11	0.497042	2.0119	-1.00856	4.84236	-1.8543	0.0824315	0.999987	-4.8164	4.01275	4.1863	4.78764	4.45361	7.88722	4.35537	4.69896	4.35704
1419938_s_at	Arhgef17	207212	Rho guanine nucleotide exchange factor (GEF) 17	-100869746	7	0.853443	1.17173	-0.228634	7.49098	-1.85427	0.082435	0.999987	-4.81644	7.42264	7.18735	7.7109	7.52062	7.57532	7.46221	7.71231	7.33646
1442158_at	Mast4	328329	microtubule associated serine/threonine kinase family member 4	-102732489	13	0.84503	1.18339	-0.242925	3.55501	-1.85413	0.0824563	0.999987	-4.81666	3.77057	3.59892	3.8942	3.40175	3.55135	3.50889	3.48975	3.22461
1415812_at	Gsn	227753	gelsolin	35266744	2	0.709884	1.40868	-0.494344	6.99568	-1.85391	0.0824901	0.999987	-4.81701	6.87339	7.44239	6.98055	6.5578	8.18673	6.66004	6.93074	6.3338
1455301_at	Wipf3	330319	WAS/WASL interacting protein family, member 3	54452883	6	1.17077	0.854137	0.22746	7.80138	1.85312	0.0826091	0.999987	-4.81825	7.51233	7.80736	7.87373	8.09011	7.6199	7.86861	7.74464	7.89434
1451409_at	Cdpf1	72355	cysteine rich, DPF motif domain containing 1	-85806972	15	0.853663	1.17142	-0.228262	7.13528	-1.85229	0.082734	0.999987	-4.81955	7.28348	7.137	7.44915	7.01542	7.02143	6.89811	7.2436	7.03409
1425842_at	Edil3	13612	EGF-like repeats and discoidin I-like domains 3	88821472	13	0.811371	1.23248	-0.301567	4.84033	-1.8522	0.0827464	0.999987	-4.81968	4.93899	4.4059	4.94051	4.34961	5.0606	5.19942	5.02436	4.80325
1442453_at	Fcho2	218503	FCH domain only 2	-98723406	13	0.836945	1.19482	-0.256795	7.91287	-1.85217	0.0827517	0.999987	-4.81974	7.97232	7.52541	7.96208	7.65016	8.00422	8.1232	8.22643	7.8391
1453341_a_at	Tmem202	73893	transmembrane protein 202	-59518685	9	1.23962	0.806696	0.309902	4.42202	1.8519	0.0827921	0.999987	-4.82016	4.52758	4.92863	4.36044	4.7493	4.29846	4.24161	3.88178	4.38833
1420665_at	Itgb3bp	67733	integrin beta 3 binding protein (beta3-endonexin)	-99765402	4	0.828838	1.20651	-0.270837	5.78689	-1.8517	0.0828224	0.999987	-4.82047	5.78861	5.48845	6.01317	5.49631	5.94566	5.5024	5.94178	6.11871
1425377_at	Wnt1	22408	wingless-related MMTV integration site 1	98789857	15	0.855287	1.1692	-0.225519	4.51747	-1.85167	0.0828266	0.999987	-4.82051	4.61437	4.25989	4.83188	4.37765	4.47626	4.55604	4.59843	4.42528
1448169_at	Krt18	16668	keratin 18	102028216	15	1.16722	0.856739	0.223072	10.8376	1.85137	0.0828717	0.999987	-4.82098	10.6566	10.9875	10.9334	10.8847	10.7935	10.9547	10.5205	10.9695
1431133_at	Arhgap18	73910	Rho GTPase activating protein 18	26772512	10	1.17668	0.849846	0.234726	5.90247	1.85135	0.0828752	0.999987	-4.82102	5.6837	6.10342	6.01789	6.08469	5.62469	5.81017	5.81416	6.08105
1440745_at	Prdm16	70673	PR domain containing 16	-154316125	4	0.865328	1.15563	-0.208681	5.73034	-1.85078	0.082961	0.999987	-4.82191	5.8993	5.72957	5.77843	5.58532	5.73131	5.62741	5.9297	5.56172
1459246_at	D230021J17Rik	319483	RIKEN cDNA D230021J17 gene	NA	NA	1.18053	0.847077	0.239435	5.74732	1.84987	0.0830992	0.999987	-4.82334	5.53307	5.56214	5.63558	5.94112	5.6315	5.859	5.71026	6.10588
1447237_at	NA	NA	NA	NA	NA	0.806824	1.23943	-0.309674	4.81944	-1.84828	0.0833396	0.999987	-4.82583	5.16237	4.30241	4.80336	4.39118	5.13372	4.99712	4.79767	4.96772
1429987_at	9930013L23Rik	80982	RIKEN cDNA 9930013L23 gene	-83932857	7	1.17426	0.851597	0.231757	6.3888	1.84695	0.083542	0.999987	-4.82791	6.01481	6.44767	6.29076	6.61581	6.29521	6.41638	6.49092	6.53886
1417635_at	Spa17	20686	sperm autoantigenic protein 17	-37603294	9	0.846852	1.18084	-0.239818	7.35752	-1.84627	0.0836454	0.999987	-4.82898	7.76839	7.42654	7.35655	7.14923	7.47077	7.20477	7.31402	7.16993
1455706_at	Stxbp4	20913	syntaxin binding protein 4	-90476493	11	0.851347	1.17461	-0.23218	8.0882	-1.8459	0.083701	0.999987	-4.82955	8.28531	7.92941	8.1497	7.82098	8.02941	8.20374	8.35275	7.93432
1431817_at	Adh6-ps1	639769	alcohol dehydrogenase 6 (class V), pseudogene 1	138374121	3	0.861102	1.1613	-0.215743	3.71676	-1.84569	0.0837332	0.999987	-4.82988	3.78631	3.72525	3.90517	3.59734	3.69192	3.65824	3.9151	3.4547
1429926_at	Apool	68117	apolipoprotein O-like	112311408	X	0.838175	1.19307	-0.254676	6.54687	-1.8456	0.0837469	0.999987	-4.83002	6.98851	6.57879	6.73161	6.43451	6.39632	6.24595	6.58037	6.41886
1455304_at	Unc13c	208898	unc-13 homolog C (C. elegans)	-73479424	9	1.14893	0.870371	0.200297	10.3324	1.84558	0.0837499	0.999987	-4.83005	10.1674	10.4712	10.2583	10.4337	10.2342	10.4648	10.2691	10.3604
1449379_at	Kdr	16542	kinase insert domain protein receptor	-75933270	5	1.18581	0.843304	0.245875	10.5491	1.84497	0.0838434	0.999987	-4.83101	10.1438	10.4763	10.3513	10.6943	10.6115	10.7689	10.598	10.7485
1440868_at	Gabpb2	213054	GA repeat binding protein, beta 2	-95181766	3	0.671604	1.48897	-0.574317	7.15687	-1.84459	0.0839007	0.999987	-4.8316	8.23598	6.27918	6.8034	7.30744	6.67745	7.2228	8.05928	6.66941
1432634_at	Sec62	69276	SEC62 homolog (S. cerevisiae)	30792876	3	0.865397	1.15554	-0.208566	4.00583	-1.84358	0.0840561	0.999987	-4.83319	4.05095	4.06165	4.1839	3.82691	4.1089	3.82497	4.09669	3.89266
1435386_at	Vwf	22371	Von Willebrand factor homolog	125552948	6	1.17536	0.8508	0.233108	5.17948	1.84276	0.0841803	0.999987	-4.83446	4.77091	5.32243	5.13643	5.3858	5.21081	5.15249	5.13354	5.3234
1435888_at	Egfr	13649	epidermal growth factor receptor	16752203	11	1.19118	0.839504	0.252391	7.31308	1.84088	0.0844684	0.999987	-4.83739	7.02809	7.49508	7.37011	7.63878	7.26229	7.10408	7.08705	7.51916
1448269_a_at	Klhl13	67455	kelch-like 13	-23219271	X	1.17194	0.853289	0.228893	9.03003	1.84009	0.0845905	0.999987	-4.83864	8.87662	9.25928	8.865	9.23148	8.94321	8.84216	8.97749	9.24499
1449028_at	Rhou	69581	ras homolog gene family, member U	123653929	8	1.16751	0.856521	0.22344	7.82591	1.84004	0.0845978	0.999987	-4.83871	7.48141	8.01959	7.85001	7.90704	7.69177	7.98785	7.83358	7.83605
1417051_at	Pcdh8	18530	protocadherin 8	-79766772	14	1.18754	0.842078	0.247973	9.68001	1.83944	0.0846899	0.999987	-4.83964	9.41423	9.69524	9.31226	9.74679	9.63269	9.94471	9.86491	9.82925
1438255_at	Foxn3	71375	forkhead box N3	-99195094	12	0.853719	1.17135	-0.228166	8.8921	-1.83882	0.0847863	0.999987	-4.84062	8.99521	8.75148	8.84206	8.89978	9.18284	8.57205	9.00461	8.88876
1458031_at	NA	NA	NA	NA	NA	1.17576	0.850516	0.233589	5.3392	1.83758	0.0849777	0.999987	-4.84256	4.99208	5.35869	5.18209	5.3945	5.26014	5.62597	5.45531	5.44482
1447405_at	NA	NA	NA	NA	NA	1.16292	0.859905	0.217752	3.95846	1.83736	0.0850108	0.999987	-4.84289	3.7822	3.88466	3.99526	4.19739	3.76078	4.08152	3.8601	4.10578
1454419_at	4930537H20Rik	75825	RIKEN cDNA 4930537H20 gene	NA	NA	0.833062	1.20039	-0.263504	5.51903	-1.83729	0.0850215	0.999987	-4.843	5.79053	5.34058	5.94132	5.3427	5.36224	5.62853	5.50902	5.23728
1424870_at	Osbpl10	74486	oxysterol binding protein-like 10	115067279	9	0.854141	1.17077	-0.227453	5.45939	-1.83715	0.0850434	0.999987	-4.84322	5.36017	5.46689	5.71873	5.37975	5.72708	5.25011	5.48647	5.28589
1433707_at	Gabra4	14397	gamma-aminobutyric acid (GABA) A receptor, subunit alpha 4	-71569734	5	1.16927	0.855238	0.225602	7.82336	1.83702	0.0850633	0.999987	-4.84342	7.78244	8.0965	7.60779	7.69697	7.70438	7.88798	7.74764	8.06321
1438338_at	Mdh1	17449	malate dehydrogenase 1, NAD (soluble)	-21556692	11	0.862512	1.1594	-0.213384	7.62226	-1.8367	0.0851135	0.999987	-4.84393	7.76528	7.63369	7.81732	7.37721	7.58	7.48583	7.75322	7.56554
1422551_at	Zkscan3	72739	zinc finger with KRAB and SCAN domains 3	-21387004	13	1.15161	0.868347	0.203657	9.36923	1.8366	0.0851278	0.999987	-4.84407	9.33088	9.40436	9.19896	9.48881	9.22173	9.56985	9.31801	9.4212
1429844_at	Upk3bl	69665	uroplakin 3B-like	136057267	5	0.846122	1.18186	-0.241063	6.3521	-1.83529	0.0853304	0.999987	-4.84612	6.30306	6.2638	6.76148	6.08761	6.45367	6.4227	6.37232	6.15216
1447857_at	Enox1	239188	ecto-NOX disulfide-thiol exchanger 1	77156763	14	0.847176	1.18039	-0.239267	5.55449	-1.83513	0.0853565	0.999987	-4.84638	5.79732	5.1504	5.61831	5.52715	5.68342	5.68431	5.59744	5.37756
1425987_a_at	Kcnma1	16531	potassium large conductance calcium-activated channel, subfamily M, alpha member 1	-23298694	14	0.869009	1.15074	-0.202557	9.00117	-1.83234	0.085789	0.999987	-4.85072	9.21246	8.93055	9.12973	8.91809	9.07143	8.88966	8.99619	8.86127
1422995_at	Bmf	171543	BCL2 modifying factor	-118528757	2	1.15142	0.868491	0.203417	5.26809	1.83102	0.0859948	0.999987	-4.85277	5.23997	5.30037	5.10478	5.33595	5.23532	5.42377	5.08545	5.41909
1430975_at	8430416G17Rik	71469	RIKEN cDNA 8430416G17 gene	NA	NA	0.812584	1.23064	-0.299412	5.27106	-1.83096	0.0860045	0.999987	-4.85287	5.25762	4.85288	5.93667	5.27704	5.27067	5.05851	5.21812	5.297
1456035_at	Nxf3	245610	nuclear RNA export factor 3	-136072099	X	1.17789	0.848975	0.236206	3.08771	1.8273	0.0865761	0.999987	-4.85855	3.02076	2.93179	3.0787	3.42459	2.89518	3.32862	2.88378	3.13825
1429177_x_at	Sox17	20671	SRY (sex determining region Y)-box 17	-4490928	1	1.19975	0.833506	0.262735	5.323	1.82717	0.0865969	0.999987	-4.85876	5.05689	5.23888	5.00806	5.66682	5.15749	5.57155	5.54407	5.34021
1421698_a_at	Col19a1	12823	collagen, type XIX, alpha 1	-24257683	1	0.80337	1.24476	-0.315863	8.27512	-1.8267	0.0866713	0.999987	-4.85949	8.61383	8.31254	7.99676	7.92706	8.6312	8.46636	8.49039	7.76277
1418383_at	Apcdd1	494504	adenomatosis polyposis coli down-regulated 1	62922327	18	0.871847	1.14699	-0.197853	5.90361	-1.82364	0.0871531	0.999987	-4.86425	6.03825	5.81977	5.91342	5.77839	6.0562	5.82855	6.00226	5.79201
1435463_s_at	Myo1d	338367	myosin ID	-80482127	11	1.14995	0.869602	0.201573	6.82688	1.82344	0.0871842	0.999987	-4.86455	6.75656	6.99361	6.80277	6.9845	6.68383	6.87141	6.66122	6.86115
1441643_at	2003-03-01	320253	membrane-associated ring finger (C3HC4) 3	-56761716	18	0.861915	1.16021	-0.214382	5.12321	-1.82341	0.0871896	0.999987	-4.86461	5.34268	4.94637	5.15191	4.87783	5.19032	5.19974	5.2367	5.04016
1427475_a_at	Pdlim5	56376	PDZ and LIM domain 5	-142302080	3	1.15898	0.862828	0.212856	9.48771	1.82338	0.0871938	0.999987	-4.86465	9.21272	9.59481	9.31147	9.66267	9.54156	9.54665	9.45937	9.57241
1445060_at	NA	NA	NA	NA	NA	0.865379	1.15556	-0.208596	4.35755	-1.82309	0.08724	0.999987	-4.8651	4.50871	4.33416	4.48555	4.15916	4.42134	4.12802	4.43179	4.39166
1442874_at	NA	NA	NA	NA	NA	0.844289	1.18443	-0.244191	4.42364	-1.8217	0.087459	0.999987	-4.86725	4.56125	4.38426	4.82239	4.34842	4.58856	4.26512	4.21077	4.20839
1428818_at	Mon2	67074	MON2 homolog (yeast)	-122992061	10	1.18674	0.842642	0.247008	4.79861	1.82137	0.0875117	0.999987	-4.86777	4.63612	4.60436	4.5601	5.17289	4.63297	4.92257	4.87123	4.98863
1459230_at	B430319G15Rik	78575	RIKEN cDNA B430319G15 gene	-92538801	9	0.866169	1.15451	-0.20728	4.54626	-1.82136	0.0875138	0.999987	-4.86779	4.55369	4.34329	4.6379	4.37513	4.76156	4.54722	4.64644	4.50483
1419012_at	Zfpm2	22762	zinc finger protein, multitype 2	40655042	15	1.16475	0.858555	0.220017	7.50636	1.82123	0.0875335	0.999987	-4.86798	7.28129	7.68036	7.45087	7.75858	7.39187	7.64941	7.46139	7.37715
1445557_at	0610040B10Rik	67672	RIKEN cDNA 0610040B10 gene	143329308	5	0.856181	1.16798	-0.224013	6.6449	-1.82112	0.0875517	0.999987	-4.86816	6.75667	6.62082	6.5361	6.35117	6.84109	6.59316	6.89376	6.56641
1455238_at	Mum1l1	245631	melanoma associated antigen (mutated) 1-like 1	139210044	X	1.18822	0.841596	0.248801	7.01027	1.8209	0.0875855	0.999987	-4.86849	7.0033	7.48255	6.98622	7.05467	6.81416	6.90479	6.73978	7.09666
1452581_at	Rprd1b	70470	regulation of nuclear pre-mRNA domain containing 1B	158028794	2	0.783431	1.27644	-0.352122	7.42254	-1.82079	0.0876044	0.999987	-4.86867	7.10302	7.18023	8.05992	7.50676	7.24532	7.16372	7.98612	7.1352
1436258_at	Arhgef9	236915	CDC42 guanine nucleotide exchange factor (GEF) 9	-95048944	X	1.16402	0.859088	0.219122	3.34304	1.82064	0.0876267	0.999987	-4.86889	3.36218	3.26374	3.14814	3.64708	3.22527	3.42763	3.19834	3.47197
1443639_at	Apcdd1	494504	adenomatosis polyposis coli down-regulated 1	62922327	18	0.789726	1.26626	-0.340575	4.40691	-1.82046	0.0876561	0.999987	-4.86918	4.11157	4.08446	5.20443	4.33346	4.58411	4.06924	4.40868	4.45933
1441369_at	C030017B01Rik	77524	RIKEN cDNA C030017B01 gene	NA	NA	1.15068	0.86905	0.20249	7.10986	1.82018	0.0876996	0.999987	-4.8696	6.92105	7.19603	7.06996	7.23379	6.92701	7.17264	7.11645	7.24197
1430303_at	Ccdc41	77048	coiled-coil domain containing 41	94688790	10	1.15252	0.867665	0.20479	7.45026	1.81983	0.0877561	0.999987	-4.87016	7.34427	7.46778	7.21019	7.54658	7.4104	7.57042	7.42662	7.62586
1430807_at	Klhl22	224023	kelch-like 22	17759621	16	0.85986	1.16298	-0.217826	4.8522	-1.81949	0.08781	0.999987	-4.87068	4.85075	4.61538	5.09992	4.79812	4.99295	4.91523	4.90082	4.6444
1453407_at	Tex29	75528	testis expressed 29	11840521	8	1.16682	0.857027	0.222587	4.77723	1.81917	0.0878607	0.999987	-4.87118	4.76598	4.88031	4.44649	4.85517	4.60326	4.81516	4.84801	5.00347
1429514_at	Ppap2b	67916	phosphatidic acid phosphatase type 2B	105157347	4	1.20553	0.829512	0.269666	10.3169	1.81854	0.0879602	0.999987	-4.87215	9.74759	10.248	10.198	10.4979	10.3443	10.5257	10.4383	10.5353
1420983_at	Pctp	18559	phosphatidylcholine transfer protein	-89983417	11	1.16483	0.858494	0.22012	5.39755	1.8185	0.0879667	0.999987	-4.87221	5.26742	5.66415	5.37697	5.4922	5.14662	5.5728	5.35895	5.3013
1438301_at	NA	NA	NA	NA	NA	1.22676	0.815158	0.294848	7.21073	1.81842	0.0879802	0.999987	-4.87234	6.80772	7.26147	7.0182	7.24372	7.23965	7.86031	7.18764	7.06709
1447386_at	NA	NA	NA	NA	NA	0.858016	1.16548	-0.220923	3.88483	-1.81808	0.0880337	0.999987	-4.87286	4.00874	3.78935	3.75772	3.69379	4.17515	3.74112	4.03954	3.87319
1449011_at	Slc12a7	20499	solute carrier family 12, member 7	73763697	13	1.17188	0.85333	0.228825	5.09233	1.81804	0.0880403	0.999987	-4.87293	4.93885	4.92282	4.8847	5.28362	4.98326	5.37445	5.10489	5.24611
1440753_at	NA	NA	NA	NA	NA	0.867224	1.15311	-0.205524	5.44734	-1.81801	0.0880455	0.999987	-4.87298	5.60288	5.2226	5.49668	5.46162	5.60855	5.29859	5.49229	5.3955
1453265_at	Eqtn	67753	equatorin, sperm acrosome associated	-94907293	4	1.16221	0.860431	0.216868	3.0811	1.81719	0.0881753	0.999987	-4.87424	3.0587	3.16659	3.12614	3.09232	2.83184	3.33402	2.874	3.16523
1457062_at	Kansl1	76719	KAT8 regulatory NSL complex subunit 1	-104333229	11	1.16038	0.861788	0.214595	7.62217	1.81633	0.0883137	0.999987	-4.87558	7.62689	7.61471	7.37035	7.82098	7.63598	7.69	7.42627	7.79218
1438134_at	Pcdh10	18526	protocadherin 10	45378398	3	1.16906	0.855389	0.225348	9.268	1.81577	0.0884033	0.999987	-4.87645	9.02784	9.23723	8.97889	9.45529	9.25412	9.39341	9.36044	9.43676
1420501_at	Dnajc1	13418	DnaJ (Hsp40) homolog, subfamily C, member 1	-18213751	2	1.15072	0.869018	0.202543	6.31938	1.81433	0.0886328	0.999987	-4.87867	6.14474	6.4056	6.1455	6.50819	6.29923	6.42725	6.28298	6.34158
1433081_at	4933407I18Rik	71121	RIKEN cDNA 4933407I18 gene	NA	NA	1.19269	0.838438	0.254223	4.17289	1.81419	0.0886551	0.999987	-4.87888	3.94374	4.00919	4.18922	4.609	4.02795	4.44994	4.02222	4.13189
1430880_at	Psd3	234353	pleckstrin and Sec7 domain containing 3	-67689082	8	1.16123	0.861159	0.215648	4.07689	1.81385	0.0887104	0.999987	-4.87942	3.88698	4.17185	3.81101	4.27309	4.01786	4.20617	4.16041	4.08774
1450955_s_at	Sort1	20661	sortilin 1	108284064	3	1.14879	0.87048	0.200116	6.77957	1.81375	0.0887263	0.999987	-4.87957	6.65737	6.92333	6.65794	6.85175	6.80469	6.85736	6.59806	6.88607
1430908_at	4933429O19Rik	66770	RIKEN cDNA 4933429O19 gene	48878873	14	0.840129	1.19029	-0.251317	4.70291	-1.81353	0.0887611	0.999987	-4.87991	4.92734	4.57671	4.81313	4.37711	4.88616	4.95653	4.68766	4.39866
1428014_at	Hist1h4h	69386	histone cluster 1, H4h	23531044	13	0.841531	1.18831	-0.248912	4.95551	-1.81294	0.088856	0.999987	-4.88082	5.19878	4.88909	5.29442	5.07337	4.96665	4.61277	4.86003	4.749
1424807_at	Lama4	16775	laminin, alpha 4	38965515	10	1.17977	0.847624	0.238503	5.21502	1.81293	0.0888571	0.999987	-4.88083	4.76413	5.22055	5.29853	5.30968	5.11068	5.43107	5.20974	5.37578
1453973_s_at	2900057H02Rik	76975	RIKEN cDNA 2900057H02 gene	NA	NA	0.865161	1.15585	-0.208959	6.11915	-1.8127	0.0888949	0.999987	-4.8812	6.23036	6.06013	6.37136	6.10395	6.19727	5.99025	6.09555	5.90437
1449242_s_at	Hrg	94175	histidine-rich glycoprotein	22951072	16	1.17992	0.847515	0.23869	4.69572	1.81269	0.0888955	0.999987	-4.8812	4.34514	4.712	4.74308	5.08794	4.56311	4.69173	4.65416	4.76857
1443052_at	Gm2381	100039706	zinc finger protein 936 pseudogene	-42816827	7	0.7998	1.25031	-0.322289	5.239	-1.81222	0.0889713	0.999987	-4.88193	5.55368	5.50862	5.72624	4.93182	5.43191	4.90212	4.88873	4.96885
1425633_at	Cfhr2	545366	complement factor H-related 2	-139810292	1	1.18599	0.843178	0.246091	4.63062	1.81159	0.0890731	0.999987	-4.88291	4.31081	4.59388	4.50598	4.93182	4.45913	4.92585	4.75436	4.56309
1438632_x_at	Tnp1	21958	transition protein 1	-73015075	1	0.852813	1.17259	-0.229699	3.37305	-1.81137	0.089108	0.999987	-4.88325	3.6291	3.37751	3.28459	3.32982	3.57781	3.01711	3.46009	3.30835
1456161_at	0610040B10Rik	67672	RIKEN cDNA 0610040B10 gene	143329308	5	0.859404	1.1636	-0.218591	6.46754	-1.81077	0.0892045	0.999987	-4.88417	6.72486	6.52215	6.44102	6.20357	6.52215	6.4103	6.61932	6.29697
1442564_at	NA	NA	NA	NA	NA	1.15439	0.866261	0.207126	3.62636	1.81009	0.0893146	0.999987	-4.88523	3.6233	3.80961	3.42564	3.57996	3.5132	3.7169	3.52904	3.81321
1448873_at	Ocln	18260	occludin	-100497367	13	1.20517	0.829759	0.269236	5.29951	1.80987	0.0893505	0.999987	-4.88557	5.16759	5.39687	5.16735	5.88223	5.23194	5.37912	5.09269	5.0783
1453639_s_at	Ccdc163	68394	coiled-coil domain containing 163	116708930	4	0.862068	1.16	-0.214126	6.3369	-1.80973	0.0893727	0.999987	-4.88578	6.41041	6.09403	6.34371	6.11461	6.53002	6.36459	6.49173	6.34614
1435176_a_at	Id2	15902	inhibitor of DNA binding 2	-25093799	12	1.26447	0.790844	0.338535	9.33551	1.8096	0.0893945	0.999987	-4.88599	9.19242	9.7402	8.55262	9.17991	9.58415	9.50953	9.33579	9.58949
1416897_at	Parp9	80285	poly (ADP-ribose) polymerase family, member 9	35938470	16	1.16707	0.856846	0.222892	6.45011	1.80925	0.0894508	0.999987	-4.88653	6.10501	6.69386	6.30836	6.5469	6.45048	6.44915	6.49079	6.5563
1423886_at	Lamc1	226519	laminin, gamma 1	-153218922	1	0.870108	1.14928	-0.200733	6.08796	-1.80876	0.0895291	0.999987	-4.88728	6.18936	5.96969	6.23246	5.9006	6.21099	5.96741	6.12051	6.11268
1433648_at	Spag9	70834	sperm associated antigen 9	93996091	11	0.867047	1.15334	-0.205819	12.1532	-1.80794	0.0896626	0.999987	-4.88855	12.2964	12.1124	12.0907	11.9513	12.3115	12.0618	12.3259	12.0757
1450219_at	Htr1a	15550	5-hydroxytryptamine (serotonin) receptor 1A	105443693	13	1.16812	0.856075	0.22419	5.74449	1.80649	0.0898965	0.999987	-4.89078	5.62388	5.88678	5.35578	5.85708	5.71338	5.80634	5.83653	5.87613
1415922_s_at	Marcksl1	17357	MARCKS-like 1	129513581	4	1.16398	0.85912	0.219069	7.79116	1.80634	0.0899211	0.999987	-4.89101	7.729	7.77208	7.46427	7.92084	7.83093	7.87856	7.70231	8.03129
1447032_at	NA	NA	NA	NA	NA	0.845811	1.1823	-0.241593	5.08911	-1.80631	0.0899263	0.999987	-4.89106	5.07873	4.81635	5.38629	5.16138	4.96734	4.95235	5.40724	4.94315
1431760_a_at	Sdccag3	68112	serologically defined colon cancer antigen 3	-26382800	2	1.15426	0.866353	0.206972	5.67354	1.80615	0.089952	0.999987	-4.89131	5.53259	5.73519	5.43123	5.86708	5.68621	5.81617	5.63017	5.68965
1446313_at	Zfp30	22693	zinc finger protein 30	29784790	7	1.17121	0.853819	0.227998	5.28287	1.80545	0.0900655	0.999987	-4.89239	5.1614	5.39663	4.8847	5.32833	5.27242	5.35397	5.35695	5.50853
1453152_at	Mamdc2	71738	MAM domain containing 2	-23302609	19	0.813194	1.22972	-0.298329	7.76989	-1.80537	0.0900785	0.999987	-4.89251	8.01923	7.37989	8.02067	7.91236	8.11525	7.32722	7.52105	7.86341
1445320_at	Ubxn7	224111	UBX domain protein 7	32332252	16	0.824941	1.21221	-0.277637	6.35353	-1.80496	0.0901451	0.999987	-4.89314	6.91829	6.25559	6.37879	6.30185	6.50663	5.9619	6.16568	6.3395
1459522_s_at	Gyg	27357	glycogenin	-20122084	3	0.857072	1.16676	-0.222511	9.60607	-1.80454	0.0902141	0.999987	-4.8938	9.54472	9.67769	9.73563	9.57121	9.7903	9.30417	9.79866	9.4262
1418246_at	Rbfox2	93686	RNA binding protein, fox-1 homolog (C. elegans) 2	-77078990	15	1.16176	0.860763	0.216312	5.0777	1.80447	0.0902258	0.999987	-4.89391	4.92614	5.24545	4.99692	5.17226	5.18682	5.1421	4.76829	5.18361
1458595_at	Intu	380614	inturned planar cell polarity effector homolog (Drosophila)	40653702	3	1.2234	0.817392	0.2909	5.62076	1.80402	0.0902988	0.999987	-4.8946	5.73477	6.10306	5.47069	5.89837	5.55404	5.39321	5.14174	5.6702
1451846_at	Nebl	74103	nebulette	-17346734	2	0.830697	1.20381	-0.267605	5.67392	-1.80367	0.0903552	0.999987	-4.89513	5.8009	5.60062	5.91405	5.94135	5.91635	5.30087	5.5996	5.31765
1437091_at	Asic4	241118	acid-sensing (proton-gated) ion channel family member 4	75450510	1	0.865578	1.1553	-0.208264	7.85598	-1.80329	0.0904176	0.999987	-4.89572	7.82931	7.8248	7.95141	7.60343	7.98316	7.82021	8.07655	7.75893
1458546_at	NA	NA	NA	NA	NA	0.859051	1.16408	-0.219185	4.63289	-1.80305	0.0904558	0.999987	-4.89608	4.7584	4.61663	4.90421	4.59019	4.77423	4.5194	4.5331	4.36698
1417624_at	Nab1	17936	Ngfi-A binding protein 1	-52455849	1	1.14488	0.873452	0.195199	10.1085	1.80284	0.0904904	0.999987	-4.89641	9.99026	10.1758	10.0908	10.2379	9.99467	10.179	9.96795	10.2317
1448143_at	Aldh2	11669	aldehyde dehydrogenase 2, mitochondrial	-121567687	5	1.18014	0.847358	0.238956	8.48445	1.80077	0.090829	0.999987	-4.8996	8.2001	8.90686	8.33407	8.60918	8.53196	8.48407	8.39376	8.41561
1417297_at	Itpr3	16440	inositol 1,4,5-triphosphate receptor 3	27057304	17	0.854837	1.16981	-0.226278	5.79928	-1.80042	0.0908868	0.999987	-4.90014	5.8053	5.63315	5.88204	5.88756	6.14792	5.67992	5.8144	5.54391
1423478_at	Prkcb	18751	protein kinase C, beta	122289125	7	1.15221	0.8679	0.204399	8.27594	1.79992	0.090968	0.999987	-4.90091	8.06182	8.27496	8.13093	8.44009	8.2573	8.46043	8.2449	8.33707
1441317_x_at	Jakmip1	76071	janus kinase and microtubule interacting protein 1	37050857	5	1.15521	0.865641	0.208159	8.57156	1.79916	0.0910929	0.999987	-4.90208	8.39422	8.66892	8.60686	8.81684	8.46212	8.54789	8.40674	8.66892
1431623_at	1700023H06Rik	69442	RIKEN cDNA 1700023H06 gene	NA	NA	1.15432	0.866314	0.207038	4.70548	1.7989	0.0911359	0.999987	-4.90248	4.57258	4.79035	4.66382	4.918	4.4485	4.73887	4.72293	4.78876
1446332_at	NA	NA	NA	NA	NA	0.691702	1.44571	-0.531777	6.07074	-1.79855	0.0911933	0.999987	-4.90302	6.72489	5.44288	6.33338	5.52852	6.61899	6.93663	5.66926	5.31139
1448150_at	Nup62	18226	nucleoporin 62	44816420	7	0.809161	1.23585	-0.305502	5.68727	-1.79834	0.0912283	0.999987	-4.90335	5.82498	5.85792	6.04456	5.67946	6.02723	5.07651	5.4633	5.52417
1457806_at	Fam196a	627214	family with sequence similarity 196, member A	-134881908	7	0.836277	1.19578	-0.257947	8.41656	-1.79762	0.091346	0.999987	-4.90445	8.14975	8.17563	8.48845	8.36796	8.70974	8.26365	8.83419	8.3431
1423294_at	Mest	17294	mesoderm specific transcript	30738053	6	1.17022	0.854537	0.226785	10.0216	1.79724	0.0914078	0.999987	-4.90503	10.0354	10.1605	10.0385	10.3395	9.84607	10.0439	9.71303	9.99627
1419184_a_at	Fhl2	14200	four and a half LIM domains 2	-43123074	1	1.17296	0.852543	0.230156	6.74318	1.79702	0.0914448	0.999987	-4.90537	6.501	6.85062	6.40943	6.90124	6.75654	6.71786	6.84542	6.96331
1445284_at	NA	NA	NA	NA	NA	0.832753	1.20084	-0.26404	4.51169	-1.79694	0.0914576	0.999987	-4.90549	4.45333	4.2284	4.90023	4.09763	4.50519	4.6256	4.7161	4.56706
1449718_s_at	4930453N24Rik	67609	RIKEN cDNA 4930453N24 gene	-64766105	16	0.835705	1.19659	-0.258935	6.80506	-1.79667	0.0915019	0.999987	-4.90591	7.19589	6.9902	6.81326	6.50184	7.01074	6.49599	6.71824	6.71435
1443689_at	NA	NA	NA	NA	NA	0.797109	1.25453	-0.327151	6.52301	-1.79659	0.0915154	0.999987	-4.90603	6.81539	6.21205	6.36432	5.89666	6.58402	6.82254	6.9826	6.50648
1458140_at	Slit2	20563	slit homolog 2 (Drosophila)	47983155	5	1.15976	0.862245	0.213831	8.72634	1.79589	0.0916309	0.999987	-4.90711	8.53429	8.77455	8.57517	8.66482	8.67208	9.03169	8.69616	8.86196
1425454_a_at	Il12a	16159	interleukin 12a	68691424	3	1.17689	0.8497	0.234974	5.26327	1.79423	0.0919059	0.999987	-4.90967	5.34008	5.35441	4.96348	5.57042	4.96697	5.33913	5.31259	5.25905
1429768_at	Dtna	13527	dystrobrevin alpha	23415415	18	1.15909	0.862746	0.212992	8.32347	1.79341	0.0920408	0.999987	-4.91092	8.10951	8.45204	8.05399	8.50112	8.38747	8.367	8.31694	8.39971
1452957_at	Krtap3-3	66380	keratin associated protein 3-3	-99550132	11	0.858689	1.16457	-0.219793	3.8673	-1.79284	0.0921354	0.999987	-4.91179	4.00237	3.61255	4.14432	3.92525	3.80586	3.81331	3.95625	3.6785
1426785_s_at	Mgll	23945	monoglyceride lipase	88724412	6	1.21586	0.822466	0.281971	10.2405	1.79158	0.092345	0.999987	-4.91373	10.0319	10.9028	10.116	10.2951	10.2723	10.1943	9.978	10.1338
1444340_at	C230066G23Rik	97268	RIKEN cDNA C230066G23 gene	NA	NA	1.18723	0.842295	0.247602	6.0164	1.79107	0.0924298	0.999987	-4.91452	5.78674	5.77568	5.77529	6.20018	5.99687	6.37375	6.01148	6.21118
1432365_a_at	4930556L07Rik	75283	RIKEN cDNA 4930556L07 gene	NA	NA	1.15145	0.868468	0.203455	5.23018	1.7902	0.0925734	0.999987	-4.91584	5.09508	5.46681	5.24005	5.30096	5.05077	5.22596	5.12789	5.33388
1449510_at	Zfp467	68910	zinc finger protein 467	-48436613	6	1.16854	0.855769	0.224706	7.17445	1.79016	0.0925811	0.999987	-4.91591	6.92418	7.30327	7.17111	7.51778	6.97333	7.1244	7.17975	7.20175
1430629_at	Slc16a14	71781	solute carrier family 16 (monocarboxylic acid transporters), member 14	-84906705	1	1.18368	0.844821	0.243283	5.92412	1.7901	0.0925906	0.999987	-4.916	5.76311	6.08209	5.87097	6.35794	5.95022	5.93022	5.62563	5.8128
1455365_at	Cdh8	12564	cadherin 8	-99030383	8	1.21894	0.820383	0.285631	7.21385	1.78972	0.0926534	0.999987	-4.91658	7.43397	7.30442	6.56667	7.24076	7.20672	7.36192	7.07678	7.51957
1418688_at	Calcr	12311	calcitonin receptor	-3685720	6	0.847678	1.17969	-0.238412	3.63699	-1.78957	0.0926794	0.999987	-4.91682	3.4718	3.53543	4.00379	3.33971	3.69875	3.64071	3.85045	3.5553
1455571_x_at	Calm1	12313	calmodulin 1	100199541	12	0.851501	1.1744	-0.231921	12.988	-1.78698	0.0931111	0.999987	-4.92078	13.2465	12.998	12.7954	12.7239	13.1764	12.825	13.1974	12.9412
1454565_at	C030046M01Rik	77476	RIKEN cDNA C030046M01 gene	NA	NA	1.16133	0.861082	0.215777	3.79314	1.78667	0.0931632	0.999987	-4.92126	3.67282	3.86069	3.57284	3.68551	3.77436	4.02996	3.72098	4.02795
1445655_at	NA	NA	NA	NA	NA	1.18642	0.842874	0.246611	4.4427	1.78658	0.0931789	0.999987	-4.9214	4.30267	4.58804	3.94474	4.58804	4.42272	4.4809	4.60747	4.60706
1457996_at	NA	NA	NA	NA	NA	1.17621	0.850187	0.234148	4.91942	1.78642	0.0932046	0.999987	-4.92164	4.80244	4.81364	4.56734	4.99808	4.91716	5.25881	4.92243	5.07544
1431432_at	Cfl2	12632	cofilin 2, muscle	-54858819	12	0.859114	1.16399	-0.219078	7.23623	-1.78607	0.0932629	0.999987	-4.92217	7.35215	7.38933	7.46359	7.04125	7.30532	7.0006	7.26203	7.07558
1439335_at	NA	NA	NA	NA	NA	0.840926	1.18917	-0.249949	3.62504	-1.78602	0.0932721	0.999987	-4.92225	3.83562	3.64135	4.01837	3.3647	3.41326	3.37527	3.73283	3.61895
1437409_s_at	Gpr126	215798	G protein-coupled receptor 126	-14402585	10	1.19518	0.836694	0.257228	5.6935	1.7852	0.0934092	0.999987	-4.92351	5.24005	6.11825	5.76749	5.78801	5.57846	5.78195	5.67353	5.60023
1428781_at	Dmkn	73712	dermokine	30776405	7	1.15687	0.8644	0.210229	4.08588	1.78494	0.0934531	0.999987	-4.92391	3.93259	4.2145	4.20959	4.16114	3.87667	4.25495	3.90419	4.13337
1431842_at	4930422C21Rik	75781	RIKEN cDNA 4930422C21 gene	NA	NA	1.15287	0.8674	0.205231	4.45116	1.78246	0.0938701	0.999987	-4.9277	4.26961	4.53499	4.47455	4.70649	4.2962	4.44644	4.3538	4.52717
1428956_at	Tmem177	66343	transmembrane protein 177	-119907899	1	0.86705	1.15334	-0.205813	6.58882	-1.78171	0.0939975	0.999987	-4.92885	6.77917	6.36437	6.7366	6.60371	6.53964	6.45883	6.71151	6.51676
1429166_s_at	Clmn	94040	calmin	-104763114	12	1.19244	0.838616	0.253918	7.49504	1.7815	0.0940317	0.999987	-4.92917	7.15168	7.4318	7.1046	7.70511	7.59559	7.71796	7.62046	7.63313
1459346_at	Tsen2	381802	tRNA splicing endonuclease 2 homolog (S. cerevisiae)	115544704	6	0.842202	1.18736	-0.247762	6.26117	-1.78102	0.0941131	0.999987	-4.9299	6.56683	5.95771	6.24796	5.96258	6.38414	6.50726	6.34127	6.12159
1433040_at	2900018E21Rik	72943	RIKEN cDNA 2900018E21 gene	NA	NA	1.15527	0.865596	0.208234	5.60021	1.7809	0.0941332	0.999987	-4.93008	5.38956	5.54458	5.42712	5.7652	5.51994	5.74612	5.64774	5.7614
1441912_x_at	C2	12263	complement component 2 (within H-2S)	-34862602	17	1.25584	0.796278	0.328655	6.20444	1.78073	0.0941625	0.999987	-4.93035	5.8726	7.06571	5.98219	6.20295	6.21638	6.10115	6.08928	6.10525
1437247_at	Fosl2	14284	fos-like antigen 2	32136472	5	1.27019	0.787284	0.345044	6.07906	1.78045	0.094209	0.999987	-4.93077	5.85428	6.18062	6.44825	6.65091	5.74432	5.78596	5.57928	6.38882
1458373_at	Gen1	209334	Gen homolog 1, endonuclease (Drosophila)	-11240926	12	0.866897	1.15354	-0.206068	3.35842	-1.7802	0.0942518	0.999987	-4.93116	3.54263	3.25347	3.2865	3.25456	3.56777	3.34788	3.44889	3.16561
1455627_at	Col8a1	12837	collagen, type VIII, alpha 1	-57624256	16	1.30022	0.7691	0.378756	8.26883	1.77997	0.0942899	0.999987	-4.9315	8.24436	9.09869	8.26535	8.3733	7.4816	8.28561	8.32649	8.07524
1438077_at	Nlrp4a	243880	NLR family, pyrin domain containing 4A	26435113	7	0.868202	1.15181	-0.203897	3.11297	-1.77897	0.0944605	0.999987	-4.93304	3.31303	2.96062	3.05241	3.08626	3.31774	2.98493	3.17649	3.01228
1445298_at	NA	NA	NA	NA	NA	1.14825	0.87089	0.199438	4.15975	1.7788	0.0944889	0.999987	-4.9333	4.10627	4.16584	4.03353	4.2112	4.08379	4.25106	4.01654	4.40979
1439279_at	3110007F17Rik	73061	RIKEN cDNA 3110007F17 gene	123103559	X	1.18504	0.843853	0.244937	6.59646	1.77768	0.0946789	0.999987	-4.93501	6.53702	7.02915	6.54069	6.47208	6.22955	6.65972	6.58869	6.71476
1427233_at	Tshz1	110796	teashirt zinc finger family member 1	-84011627	18	1.15794	0.863599	0.211566	10.0375	1.77767	0.0946812	0.999987	-4.93503	9.81286	10.1563	9.77576	10.0527	10.0399	10.1734	10.0984	10.1907
1419457_at	Arhgef28	110596	Rho guanine nucleotide exchange factor (GEF) 28	-97898595	13	0.861695	1.1605	-0.21475	6.51842	-1.77749	0.0947106	0.999987	-4.93529	6.43614	6.30526	6.78234	6.56779	6.59242	6.37864	6.6923	6.39251
1425570_at	Slamf1	27218	signaling lymphocytic activation molecule family member 1	171767132	1	0.830954	1.20344	-0.267159	5.17191	-1.77729	0.0947453	0.999987	-4.9356	5.31102	4.89008	5.34162	4.66461	5.13601	5.37685	5.43331	5.22179
1450311_at	Slc8a3	110893	solute carrier family 8 (sodium/calcium exchanger), member 3	-81197915	12	0.854214	1.17067	-0.227331	5.59136	-1.77703	0.094789	0.999987	-4.936	5.68193	5.39319	5.86252	5.68739	5.55135	5.57457	5.72429	5.25562
1445280_at	Ap3d1	11776	adaptor-related protein complex 3, delta 1 subunit	-80706978	10	1.19567	0.836351	0.257819	6.72563	1.77648	0.0948823	0.999987	-4.93683	6.71604	6.66752	6.20568	6.82143	6.62725	7.06763	6.83789	6.86157
1419447_s_at	Tbc1d1	57915	TBC1 domain family, member 1	64160211	5	1.17442	0.851488	0.231942	6.89738	1.77546	0.0950557	0.999987	-4.93839	6.683	7.18735	7.05026	7.10718	6.62626	6.87216	6.76614	6.88673
1435776_at	2310009B15Rik	69549	RIKEN cDNA 2310009B15 gene	-138851979	1	0.865262	1.15572	-0.208791	8.01839	-1.77519	0.0951031	0.999987	-4.93881	8.28084	8.04261	8.06649	7.96917	8.1046	7.8816	8.03921	7.76259
1439802_at	Stk35	67333	serine/threonine kinase 35	129800517	2	1.22369	0.817197	0.291243	11.6128	1.77434	0.0952466	0.999987	-4.9401	11.7664	11.7481	10.9725	11.7556	11.8198	11.8371	11.3101	11.6929
1418064_at	Tfpt	69714	TCF3 (E2A) fusion partner	-3620324	7	0.846687	1.18107	-0.2401	6.42474	-1.77391	0.0953216	0.999987	-4.94076	6.82256	6.52411	6.58237	6.32681	6.44684	6.24618	6.32738	6.12165
1438941_x_at	Ampd2	109674	adenosine monophosphate deaminase 2	-108074062	3	1.30712	0.765041	0.386392	10.5042	1.77379	0.0953415	0.999987	-4.94094	9.75104	10.5453	9.90335	10.4348	10.762	10.99	10.8278	10.8197
1456329_at	Prtg	235472	protogenin homolog (Gallus gallus)	72807274	9	1.19524	0.836649	0.257305	7.06975	1.77352	0.0953881	0.999987	-4.94136	7.16985	7.39233	7.05528	7.29397	6.93286	6.91004	6.60641	7.19728
1416403_at	Abcb10	56199	ATP-binding cassette, sub-family B (MDR/TAP), member 10	-123952459	8	0.817568	1.22314	-0.29059	7.59064	-1.7725	0.0955625	0.999987	-4.94291	7.83131	7.76984	7.96178	7.23066	7.31086	7.59392	7.83979	7.18696
1443191_at	NA	NA	NA	NA	NA	0.837708	1.19373	-0.25548	5.08054	-1.7709	0.0958354	0.999987	-4.94534	5.25697	4.65414	5.01968	4.94958	5.15679	5.31334	5.39968	4.89413
1437729_at	Rpl27a	26451	ribosomal protein L27A	109519195	7	1.18994	0.840376	0.250893	7.56945	1.77065	0.0958791	0.999987	-4.94573	7.06078	7.57932	7.4234	7.71416	7.58609	7.63753	7.70574	7.84857
1420172_at	Myh9	17886	myosin, heavy polypeptide 9, non-muscle	-77760589	15	1.19158	0.839223	0.252873	7.49308	1.76974	0.0960353	0.999987	-4.94711	7.05767	7.86246	7.45872	7.73279	7.57501	7.39338	7.37514	7.48943
1428464_at	Ndufa3	66091	NADH dehydrogenase (ubiquinone) 1 alpha subcomplex, 3	3617373	7	0.865558	1.15532	-0.208297	11.7678	-1.76914	0.0961382	0.999987	-4.94802	11.9258	11.7296	11.9889	11.6371	11.887	11.5374	11.6859	11.7504
1460475_at	Ppp6r3	52036	protein phosphatase 6, regulatory subunit 3	-3454929	19	0.857353	1.16638	-0.222039	4.75155	-1.76814	0.0963112	0.999987	-4.94955	4.73758	4.56196	5.11204	4.76253	4.70265	4.53633	4.898	4.7013
1446241_at	NA	NA	NA	NA	NA	0.861501	1.16076	-0.215075	6.19987	-1.76757	0.0964094	0.999987	-4.95042	6.38371	5.97471	6.44631	6.18713	6.12635	6.22129	6.27326	5.9862
1420293_at	Lpcat1	210992	lysophosphatidylcholine acyltransferase 1	73467383	13	1.1568	0.864455	0.210138	6.12108	1.76672	0.096556	0.999987	-4.95171	6.20281	6.23962	5.89334	6.33753	6.07239	6.14219	5.89551	6.18526
1440804_at	Nktr	18087	natural killer tumor recognition sequence	121719181	9	1.15386	0.866654	0.206471	7.54117	1.7654	0.0967835	0.999987	-4.95371	7.64158	7.60295	7.3783	7.70331	7.42506	7.57924	7.30679	7.69213
1453571_at	Deptor	97998	DEP domain containing MTOR-interacting protein	55112483	15	0.852752	1.17267	-0.229802	8.08855	-1.76516	0.0968249	0.999987	-4.95407	8.09939	7.94577	8.40628	8.06794	8.06845	7.7234	8.23968	8.15749
1441296_at	NA	NA	NA	NA	NA	0.869181	1.15051	-0.202272	6.33005	-1.76512	0.0968331	0.999987	-4.95414	6.45162	6.16732	6.53194	6.10605	6.37783	6.35918	6.36335	6.28311
1456515_s_at	Tcfl5	277353	transcription factor-like 5 (basic helix-loop-helix)	-180621957	2	1.1506	0.869109	0.20239	3.70679	1.76443	0.0969514	0.999987	-4.95518	3.78321	3.80684	3.58917	3.74035	3.48236	3.87581	3.56764	3.80894
1428098_a_at	Tm7sf3	67623	transmembrane 7 superfamily member 3	-146602276	6	0.821699	1.21699	-0.283317	7.53511	-1.76324	0.0971593	0.999987	-4.957	8.14428	7.45907	7.56279	7.32415	7.35966	7.15477	7.64036	7.63583
1441892_x_at	NA	NA	NA	NA	NA	0.831888	1.20209	-0.265539	4.53527	-1.76303	0.0971947	0.999987	-4.95731	4.81321	4.82488	4.86172	4.29877	4.48017	4.27867	4.51708	4.20769
1421158_at	Cgnl1	68178	cingulin-like 1	-71626509	9	1.15056	0.869143	0.202334	6.49141	1.76284	0.0972289	0.999987	-4.95761	6.25892	6.56842	6.31882	6.65898	6.44994	6.51721	6.53329	6.62569
1431272_at	5430405H02Rik	74487	RIKEN cDNA 5430405H02 gene	-156852403	2	0.837482	1.19406	-0.25587	4.57056	-1.76258	0.0972727	0.999987	-4.95799	4.57868	4.32665	4.35806	4.63289	5.02749	4.40599	4.82975	4.40496
1437541_at	Mark4	232944	MAP/microtubule affinity-regulating kinase 4	-19426075	7	1.16909	0.855365	0.225388	6.64826	1.76244	0.0972982	0.999987	-4.95821	6.48224	6.55115	6.32563	6.73434	6.61955	6.87721	6.71484	6.88112
1425095_at	BC002059	213811	cDNA sequence BC002059	NA	NA	0.854443	1.17035	-0.226943	8.02166	-1.76196	0.0973819	0.999987	-4.95894	8.41416	7.87005	7.97803	7.79132	8.11287	8.10004	8.03546	7.87132
1440035_at	NA	NA	NA	NA	NA	0.866493	1.15408	-0.206739	6.75481	-1.76076	0.097591	0.999987	-4.96077	6.90395	6.49786	6.74949	6.57171	6.92597	6.79838	6.85331	6.73782
1446394_at	Oprk1	18387	opioid receptor, kappa 1	5588493	1	0.85649	1.16756	-0.223492	4.3314	-1.75969	0.0977764	0.999987	-4.96238	4.35719	4.12762	4.65722	4.32275	4.21885	4.31356	4.53934	4.11469
1420137_at	NA	NA	NA	NA	NA	1.23701	0.808401	0.306856	4.02625	1.75959	0.0977946	0.999987	-4.96254	3.41782	3.84468	3.98735	3.98728	4.06387	4.57821	4.02226	4.30855
1441382_at	Gpr101	245424	G protein-coupled receptor 101	-57496668	X	1.16823	0.855997	0.224323	3.32955	1.75888	0.0979192	0.999987	-4.96362	3.11318	3.3643	3.3698	3.7257	3.13563	3.39368	3.25094	3.28315
1430918_at	2003-03-01	320253	membrane-associated ring finger (C3HC4) 3	-56761716	18	0.855688	1.16865	-0.224844	3.75025	-1.75871	0.0979482	0.999987	-4.96387	3.8456	3.57897	4.10042	3.48452	3.73646	3.86082	3.76818	3.62699
1433912_at	Tiprl	226591	TIP41, TOR signalling pathway regulator-like (S. cerevisiae)	-165212286	1	0.863771	1.15771	-0.21128	10.1545	-1.75864	0.0979598	0.999987	-4.96397	10.3101	10.1249	10.4048	10.1856	10.2019	9.89009	10.1238	9.995
1448821_at	Tyr	22173	tyrosinase	-87427405	7	1.40091	0.713819	0.486369	5.02111	1.7584	0.0980026	0.999987	-4.96434	4.60376	6.39465	5.25377	5.03376	4.59388	4.91955	4.66028	4.70921
1436430_at	B430105G09Rik	320907	RIKEN cDNA B430105G09 gene	NA	NA	0.862695	1.15916	-0.213077	5.27235	-1.75831	0.0980185	0.999987	-4.96448	5.26407	5.07192	5.59695	5.28675	5.26788	5.08502	5.38664	5.21954
1417156_at	Krt19	16669	keratin 19	-100140811	11	0.866996	1.15341	-0.205902	5.34368	-1.75784	0.0980999	0.999987	-4.96518	5.42876	5.29026	5.51357	5.34378	5.56487	5.20888	5.27933	5.12
1428921_at	Mplkip	66308	M-phase specific PLK1 intereacting protein	17695413	13	0.842425	1.18705	-0.24738	7.87854	-1.75726	0.098202	0.999987	-4.96606	8.15391	7.82968	7.6204	7.5267	8.16033	7.83151	8.07428	7.83151
1456973_at	NA	NA	NA	NA	NA	0.850645	1.17558	-0.233371	6.16336	-1.75704	0.0982414	0.999987	-4.96641	6.40089	6.05838	6.02173	5.81737	6.3508	6.28263	6.34677	6.02832
1449749_s_at	Tfb1m	224481	transcription factor B1, mitochondrial	-3519256	17	0.866226	1.15443	-0.207184	8.1614	-1.75701	0.0982458	0.999987	-4.96644	8.43978	8.19929	8.25616	7.93707	8.15137	8.05712	8.21266	8.03774
1445594_at	Hnrnpl	15388	heterogeneous nuclear ribonucleoprotein L	28810890	7	0.867693	1.15248	-0.204743	4.91867	-1.75654	0.0983288	0.999987	-4.96716	4.83613	4.83194	5.03982	4.73373	5.04573	4.79173	5.16249	4.90779
1441927_at	Syt7	54525	synaptotagmin VII	10389090	19	1.25336	0.797855	0.325801	8.53126	1.75543	0.0985237	0.999987	-4.96884	7.89254	8.48953	8.12735	8.54485	8.5531	8.90839	8.90043	8.83386
1443328_at	NA	NA	NA	NA	NA	1.1668	0.857045	0.222557	3.98459	1.75275	0.0989962	0.999987	-4.9729	3.62368	4.06165	3.96292	4.2766	4.02359	4.10588	3.88306	3.93933
1425415_a_at	Slc1a1	20510	solute carrier family 1 (neuronal/epithelial high affinity glutamate transporter, system Xag), member 1	28835166	19	1.22032	0.819459	0.287257	7.58564	1.75149	0.0992175	0.999987	-4.97479	7.45175	8.25008	7.37207	7.58667	7.22651	7.57105	7.71772	7.50929
1420134_at	Gm11487	433719	predicted gene 11487	-73401032	4	0.858888	1.1643	-0.219459	4.04082	-1.7514	0.0992334	0.999987	-4.97493	4.28086	3.94164	3.87416	3.88299	4.17879	4.06593	4.2684	3.83382
1420465_s_at	Mup1	17840	major urinary protein 1	-60498934	4	1.165	0.858367	0.220334	3.7927	1.75104	0.0992971	0.999987	-4.97547	3.56868	4.13024	3.81311	3.80225	3.52874	3.83981	3.81958	3.83916
1419288_at	Jam2	67374	junction adhesion molecule 2	84774123	16	0.815218	1.22667	-0.294742	8.64692	-1.74951	0.0995696	0.999987	-4.9778	8.97928	8.28082	8.96034	8.87993	8.8237	8.1673	8.41384	8.67015
1459318_at	Sema6d	214968	sema domain, transmembrane domain (TM), and cytoplasmic domain, (semaphorin) 6D	124610296	2	0.85355	1.17158	-0.228452	5.13038	-1.74943	0.0995828	0.999987	-4.97791	5.11992	4.92257	5.3053	4.73526	5.25893	5.22803	5.29427	5.17876
1438499_at	1700029I15Rik	75641	RIKEN cDNA 1700029I15 gene	92382918	2	1.17164	0.853501	0.228535	5.66257	1.74901	0.0996574	0.999987	-4.97854	5.51235	5.69804	5.59194	6.09941	5.41177	5.61538	5.67714	5.69452
1450196_s_at	Gys1	14936	glycogen synthase 1, muscle	45434839	7	1.1504	0.869264	0.202134	4.9128	1.74888	0.0996806	0.999987	-4.97874	4.76034	4.94701	4.88393	5.06575	4.64926	4.98678	4.95341	5.05594
1440910_at	C77370	245555	expressed sequence C77370	-104077435	X	1.14571	0.872822	0.196241	7.47864	1.74842	0.0997626	0.999987	-4.97944	7.3298	7.56342	7.34998	7.70359	7.35205	7.4995	7.49027	7.54054
1450389_s_at	Pip5k1b	18719	phosphatidylinositol-4-phosphate 5-kinase, type 1 beta	-24294796	19	1.21466	0.823276	0.280552	7.36079	1.74813	0.0998141	0.999987	-4.97987	7.41923	7.86285	6.84678	7.3034	7.30155	7.61688	7.3145	7.22113
1454899_at	Lpp	210126	LIM domain containing preferred translocation partner in lipoma	24721855	16	1.20522	0.829722	0.269301	7.3126	1.74808	0.0998233	0.999987	-4.97995	7.04601	7.92065	7.06277	7.34173	7.41951	7.27584	7.18351	7.25077
1421678_at	Itpr2	16439	inositol 1,4,5-triphosphate receptor 2	-146108299	6	1.14647	0.872239	0.197205	5.47855	1.7474	0.0999436	0.999987	-4.98097	5.3616	5.59441	5.44906	5.69914	5.4168	5.5589	5.29231	5.45615
1432412_at	9530004P13Rik	77363	RIKEN cDNA 9530004P13 gene	NA	NA	1.14435	0.873861	0.194524	6.02631	1.74718	0.0999829	0.999987	-4.98131	5.91838	6.1618	6.05607	6.10001	5.80996	6.13813	5.9318	6.09436
1445090_at	NA	NA	NA	NA	NA	1.20167	0.832174	0.265042	5.44506	1.7468	0.100051	0.999987	-4.98188	4.97977	5.47113	5.52102	5.33542	5.21108	5.86047	5.5383	5.64332
1446802_at	Atox1	11927	ATX1 (antioxidant protein 1) homolog 1 (yeast)	-55446643	11	0.857594	1.16605	-0.221633	6.2659	-1.74662	0.100084	0.999987	-4.98216	6.59947	6.21783	6.21613	5.9634	6.39374	6.11995	6.29753	6.31915
1439427_at	Cldn9	56863	claudin 9	-23682584	17	1.20523	0.829719	0.269305	3.43191	1.74604	0.100187	0.999987	-4.98304	3.45012	3.48228	3.45328	4.03296	3.14134	3.39785	3.14427	3.35314
1449328_at	Ly75	17076	lymphocyte antigen 75	-60293760	2	0.864572	1.15664	-0.209943	3.41266	-1.7457	0.100247	0.999987	-4.98355	3.40873	3.14896	3.4404	3.48593	3.5568	3.31839	3.66458	3.27746
1436733_at	E130309F12Rik	272031	RIKEN cDNA E130309F12 gene	49059462	4	1.16592	0.857695	0.221464	6.87832	1.7448	0.100407	0.999987	-4.9849	6.95518	7.11799	6.47776	6.93853	6.78059	6.9224	6.85682	6.97728
1457374_at	Nedd4l	83814	neural precursor cell expressed, developmentally down-regulated gene 4-like	65023527	18	1.21033	0.826221	0.275401	8.72077	1.74463	0.100438	0.999987	-4.98516	8.52411	8.77066	8.90478	8.74132	8.74198	9.15762	8.16142	8.76429
1440840_at	D630004K10Rik	103210	RIKEN cDNA D630004K10 gene	NA	NA	1.1518	0.868206	0.203891	7.82911	1.7445	0.100462	0.999987	-4.98535	7.63021	8.01228	7.63082	7.94722	7.71518	7.86049	7.93246	7.90424
1437230_at	Kcna1	16485	potassium voltage-gated channel, shaker-related subfamily, member 1	-126636463	6	1.15956	0.862393	0.213582	7.74231	1.74437	0.100485	0.999987	-4.98555	7.46238	7.72211	7.62805	7.94068	7.59706	7.94107	7.85457	7.79253
1444866_at	E230006M18Rik	97351	RIKEN cDNA E230006M18 gene	NA	NA	0.851677	1.17415	-0.231621	3.85531	-1.74406	0.10054	0.999987	-4.98602	3.72578	3.62767	4.24978	3.77119	4.0636	3.67843	3.84533	3.88069
1439973_at	Crxos	546024	cone-rod homeobox, opposite strand	15896124	7	0.840118	1.19031	-0.251336	5.34684	-1.74397	0.100556	0.999987	-4.98615	5.65189	5.336	5.15033	4.91924	5.66387	5.34393	5.42394	5.28552
1435264_at	Emilin2	246707	elastin microfibril interfacer 2	-71252176	17	1.21619	0.822237	0.282374	5.57028	1.74394	0.100561	0.999987	-4.98619	5.20827	6.24083	5.61839	5.61419	5.41178	5.51242	5.47791	5.47842
1422160_at	H2-T24	15042	histocompatibility 2, T region locus 24	-36005695	17	1.2393	0.806907	0.309525	5.08763	1.7428	0.100766	0.999987	-4.98792	4.8334	5.03024	4.68762	4.96852	4.73849	5.52332	5.47195	5.44748
1435482_at	Fibcd1	98970	fibrinogen C domain containing 1	-31813290	2	1.16516	0.858253	0.220525	5.98737	1.74279	0.100767	0.999987	-4.98793	5.8053	5.98999	6.07016	6.36195	5.82284	6.06592	5.81013	5.97266
1442035_at	Chrna5	110835	cholinergic receptor, nicotinic, alpha polypeptide 5	54980880	9	1.16866	0.855683	0.224851	6.22604	1.74248	0.100823	0.999987	-4.98839	6.10864	6.24345	5.83883	6.49068	6.3429	6.35294	6.16411	6.26681
1428432_at	Zcchc24	71918	zinc finger, CCHC domain containing 24	-25711640	14	1.18113	0.846648	0.240166	5.51413	1.74216	0.100881	0.999987	-4.98888	5.11992	5.7778	5.65385	5.71441	5.55173	5.48697	5.2507	5.55767
1446212_at	NA	NA	NA	NA	NA	1.15087	0.868906	0.202728	3.38385	1.74086	0.101114	0.999987	-4.99084	3.11461	3.5062	3.45415	3.52611	3.34571	3.46518	3.21548	3.44337
1455315_at	Trp53i13	216964	transformation related protein 53 inducible protein 13	-77508099	11	1.14856	0.870656	0.199824	7.23888	1.73938	0.101381	0.999987	-4.99307	7.19948	7.3725	7.04576	7.3978	7.28343	7.3387	7.0272	7.24617
1440888_at	Oxtr	18430	oxytocin receptor	-112473684	6	1.40131	0.71362	0.486771	5.55796	1.73921	0.101411	0.999987	-4.99332	5.92397	6.07049	6.09768	5.5928	4.73385	5.87473	4.5028	5.66736
1459708_at	NA	NA	NA	NA	NA	1.17631	0.850114	0.234273	3.81066	1.73903	0.101444	0.999987	-4.99359	3.52539	3.6531	3.6531	4.21899	3.77633	3.88357	3.81927	3.95553
1418411_at	Fbxl8	50788	F-box and leucine-rich repeat protein 8	105264648	8	0.875556	1.14213	-0.191729	5.3646	-1.73848	0.101544	0.999987	-4.99443	5.36475	5.22294	5.55939	5.27331	5.47038	5.33388	5.44733	5.24481
1437385_at	Ccbe1	320924	collagen and calcium binding EGF domains 1	-66056856	18	1.20233	0.831719	0.265832	5.45729	1.73838	0.101562	0.999987	-4.99458	5.23212	6.04801	5.17671	5.38761	5.58069	5.43284	5.30797	5.49236
1437135_at	Fbxw10	213980	F-box and WD-40 domain protein 10	62847123	11	1.147	0.871836	0.197871	4.16761	1.7382	0.101594	0.999987	-4.99484	4.13099	4.31433	4.17076	4.1359	4.00562	4.30687	3.96732	4.30909
1456208_at	Gpat2	215456	glycerol-3-phosphate acyltransferase 2, mitochondrial	127425199	2	0.862451	1.15949	-0.213485	5.19921	-1.73795	0.101638	0.999987	-4.99521	5.12362	4.97013	5.40921	4.95483	5.37682	5.19049	5.31417	5.25442
1448371_at	Mylpf	17907	myosin light chain, phosphorylatable, fast skeletal muscle	127211608	7	0.847051	1.18057	-0.239479	7.16158	-1.73756	0.10171	0.999987	-4.99581	7.45878	7.13912	7.48425	7.19967	6.97767	6.8658	7.2046	6.96279
1458255_at	NA	NA	NA	NA	NA	1.19379	0.837667	0.25555	4.36417	1.73733	0.101751	0.999987	-4.99615	4.30881	4.24122	3.93933	4.30895	4.27255	4.65768	4.42487	4.75991
1455748_at	Dynlt1b	21648	dynein light chain Tctex-type 1B	6430112	17	0.772469	1.29455	-0.372451	7.74859	-1.7369	0.101829	0.999987	-4.9968	7.534	7.29427	8.40527	8.06625	7.4767	7.44598	8.32329	7.44295
1418285_at	Efnb1	13641	ephrin B1	99136130	X	1.16226	0.860396	0.216927	6.9861	1.73683	0.101841	0.999987	-4.9969	6.84781	7.12929	6.63006	7.22865	7.0186	6.99011	7.01408	7.03023
1418025_at	Bhlhe40	20893	basic helix-loop-helix family, member e40	108660629	6	1.15097	0.868836	0.202844	9.9358	1.73677	0.101852	0.999987	-4.99699	9.6971	10.0809	9.96717	10.0805	9.72572	10.04	9.94752	9.94752
1424762_at	C1qtnf5	235312	C1q and tumor necrosis factor related protein 5	44101770	9	1.21776	0.821181	0.284228	7.79002	1.73652	0.101899	0.999987	-4.99738	7.50141	8.4624	7.87647	7.89063	7.5397	7.70481	7.67404	7.67069
1426637_a_at	Six3	20473	sine oculis-related homeobox 3	85620834	17	1.14283	0.875024	0.192605	5.13719	1.73631	0.101936	0.999987	-4.99768	5.06207	5.32537	5.13877	5.19664	5.01091	5.22143	4.95182	5.19055
1453099_at	Csnk2a2	13000	casein kinase 2, alpha prime polypeptide	-95446096	8	1.15349	0.866932	0.206009	9.47862	1.73555	0.102074	0.999987	-4.99883	9.30611	9.44327	9.33535	9.57939	9.35184	9.78085	9.50915	9.52298
1442659_at	Pcdh9	211712	protocadherin 9	-93013700	14	1.14475	0.873554	0.195031	10.4547	1.73486	0.102198	0.999987	-4.99986	10.326	10.4744	10.4901	10.6552	10.3179	10.5309	10.2949	10.5485
1431935_at	Lias	79464	lipoic acid synthetase	65391497	5	1.15617	0.864921	0.209359	5.87116	1.73463	0.102241	0.999987	-5.00021	5.70173	5.93656	5.58014	5.89518	5.93097	5.95362	5.8531	6.11801
1431625_at	Pde1a	18573	phosphodiesterase 1A, calmodulin-dependent	-79834453	2	1.18355	0.844916	0.24312	3.51209	1.73398	0.102359	0.999987	-5.00119	3.31097	3.32336	3.24828	3.74814	3.30038	3.69412	3.70248	3.76896
1428079_at	Fgb	110135	fibrinogen beta chain	-83042305	3	1.19758	0.835015	0.260126	4.75027	1.73385	0.102383	0.999987	-5.00139	5.05577	4.98301	4.25554	4.90838	4.62463	4.76362	4.54488	4.86631
1417867_at	Cfd	11537	complement factor D (adipsin)	79890853	10	1.15531	0.865569	0.208279	5.30357	1.73359	0.10243	0.999987	-5.00178	5.11992	5.36128	5.39609	5.58206	5.09397	5.32091	5.18773	5.36656
1443728_at	NA	NA	NA	NA	NA	1.23095	0.812379	0.299776	7.42672	1.73294	0.102548	0.999987	-5.00275	7.29024	7.26861	7.15609	7.14593	7.29034	8.02108	7.37069	7.87083
1457926_at	Rnpepl1	108657	arginyl aminopeptidase (aminopeptidase B)-like 1	92910825	1	1.16425	0.858925	0.219396	4.72679	1.73289	0.102557	0.999987	-5.00283	4.45331	4.79606	4.68376	5.01259	4.52003	4.88753	4.81126	4.64976
1421345_at	Lrat	79235	lecithin-retinol acyltransferase (phosphatidylcholine-retinol-O-acyltransferase)	-82892582	3	1.46477	0.6827	0.550676	7.73069	1.73233	0.102658	0.999987	-5.00365	7.95113	8.6078	7.88895	8.14792	6.4351	8.2246	7.54625	7.0438
1422426_at	NA	NA	NA	NA	NA	1.14995	0.869605	0.201569	5.6583	1.73222	0.10268	0.999987	-5.00383	5.65053	5.83039	5.44695	5.6188	5.48928	5.72389	5.64332	5.86327
1421518_at	Kcns1	16538	K+ voltage-gated channel, subfamily S, 1	-164163619	2	0.832189	1.20165	-0.265017	5.05299	-1.73216	0.10269	0.999987	-5.00392	4.81187	4.816	5.56133	5.07462	5.00888	4.85302	5.35992	4.93829
1454838_s_at	Pkdcc	106522	protein kinase domain containing, cytoplasmic	83215283	17	1.36275	0.73381	0.446521	6.57027	1.73131	0.102844	0.999987	-5.00519	5.79291	7.20698	5.72209	6.40765	7.06567	6.78229	6.80736	6.7772
1457547_at	NA	NA	NA	NA	NA	1.17984	0.847571	0.238593	5.69641	1.73122	0.102861	0.999987	-5.00533	5.53692	5.49624	5.41741	6.09125	5.596	5.87722	5.75813	5.79813
1446734_at	C77438	97136	expressed sequence C77438	NA	NA	1.2093	0.826927	0.274167	4.61015	1.73094	0.102913	0.999987	-5.00575	4.23708	4.39629	4.67727	5.19558	4.50608	4.76088	4.47186	4.63621
1421375_a_at	S100a6	20200	S100 calcium binding protein A6 (calcyclin)	90612894	3	0.643765	1.55336	-0.635394	8.1043	-1.73063	0.102969	0.999987	-5.00621	7.59896	8.64555	8.01259	7.52522	9.84915	7.45243	8.22731	7.52323
1423259_at	Id4	15904	inhibitor of DNA binding 4	48261427	13	1.15815	0.863447	0.211821	10.0287	1.73042	0.103008	0.999987	-5.00653	9.77872	10.0394	10.0987	10.3113	9.92568	10.1911	9.88799	9.99658
1418825_at	Irgm1	15944	immunity-related GTPase family M member 1	-48865249	11	1.25259	0.798346	0.324914	7.17599	1.73021	0.103046	0.999987	-5.00684	7.12835	7.47798	6.29326	7.26854	7.38629	7.25194	7.24623	7.35532
1453398_at	A930009A15Rik	77798	RIKEN cDNA A930009A15 gene	115569986	10	0.861481	1.16079	-0.215109	6.67195	-1.72979	0.103122	0.999987	-5.00747	6.70967	6.75684	7.0182	6.50184	6.67525	6.54604	6.71489	6.45286
1445328_at	Col4a4	12829	collagen, type IV, alpha 4	-82450723	1	0.803448	1.24464	-0.315723	7.50539	-1.72862	0.103338	0.999987	-5.00923	7.49327	7.6839	7.56702	7.43359	8.17225	7.39218	7.42046	6.88043
1456468_x_at	Myadml2	68515	myeloid-associated differentiation marker-like 2	-120646031	11	0.84948	1.17719	-0.235348	4.87176	-1.72833	0.103391	0.999987	-5.00966	4.92684	4.67335	5.23235	4.85489	4.69048	4.89367	5.10806	4.59441
1436293_x_at	Ildr2	100039795	immunoglobulin-like domain containing receptor 2	166254139	1	1.1611	0.861251	0.215494	9.17759	1.72779	0.10349	0.999987	-5.01048	8.84627	9.30134	8.94138	9.23326	9.25609	9.32828	9.23562	9.27847
1438995_at	NA	NA	NA	NA	NA	1.17329	0.852307	0.230555	6.23316	1.72765	0.103515	0.999987	-5.01068	6.23396	6.15414	5.85097	6.37282	6.0512	6.5216	6.3354	6.34519
1433948_at	Pla2g1b	18778	phospholipase A2, group IB, pancreas	115466266	5	0.858449	1.16489	-0.220196	3.23596	-1.72744	0.103553	0.999987	-5.01099	3.49418	3.09856	3.52363	3.13706	3.22436	2.98468	3.14207	3.28315
1438779_at	Col4a3	12828	collagen, type IV, alpha 3	82586921	1	0.807035	1.2391	-0.309296	7.92876	-1.72718	0.103601	0.999987	-5.01138	8.13417	8.21841	7.69081	7.55242	8.50036	7.81855	8.00828	7.50706
1436044_at	Scn7a	20272	sodium channel, voltage-gated, type VII, alpha	-66673426	2	1.19829	0.834523	0.260976	8.30707	1.72716	0.103606	0.999987	-5.01142	8.2361	8.70512	8.39703	8.44289	8.25739	8.11935	7.81579	8.48286
1436193_at	Man1c1	230815	mannosidase, alpha, class 1C, member 1	-134561690	4	0.845225	1.18312	-0.242593	8.13158	-1.72689	0.103654	0.999987	-5.01182	7.90034	8.12802	8.30384	8.10779	8.53418	7.98268	8.27315	7.82265
1435053_s_at	Plekhh1	211945	pleckstrin homology domain containing, family H (with MyTH4 domain) member 1	79029163	12	1.14473	0.873567	0.19501	4.59082	1.72674	0.103682	0.999987	-5.01204	4.47412	4.54502	4.44567	4.81287	4.56702	4.68147	4.48643	4.71392
1432846_at	5033428C03Rik	74728	RIKEN cDNA 5033428C03 gene	NA	NA	0.849862	1.17666	-0.234699	3.99075	-1.72667	0.103695	0.999987	-5.01215	4.05328	3.86431	4.34771	4.1589	3.89944	3.70679	4.13198	3.76362
1458639_at	NA	NA	NA	NA	NA	1.18782	0.841878	0.248317	6.52132	1.72654	0.103719	0.999987	-5.01234	6.26901	6.51176	6.11868	6.61668	6.52943	6.92318	6.67153	6.53031
1422723_at	Stra6	20897	stimulated by retinoic acid gene 6	58129088	9	1.20698	0.828516	0.271399	6.55819	1.72573	0.103868	0.999987	-5.01355	6.61239	6.9167	6.79346	6.56599	6.10703	6.74641	6.17707	6.54647
1450928_at	Id4	15904	inhibitor of DNA binding 4	48261427	13	1.16696	0.856931	0.22275	10.5454	1.72454	0.104088	0.999987	-5.01534	10.2424	10.6162	10.2635	10.562	10.5772	10.8112	10.6532	10.6378
1449312_at	Npy5r	18168	neuropeptide Y receptor Y5	-66679965	8	1.16912	0.855343	0.225425	4.37981	1.72452	0.10409	0.999987	-5.01536	4.28108	4.7263	4.44323	4.50109	4.10688	4.22975	4.23722	4.51297
1437479_x_at	Tbx3	21386	T-box 3	119670669	5	1.15088	0.868901	0.202736	7.24616	1.72448	0.104098	0.999987	-5.01542	6.96867	7.35763	7.17949	7.4445	7.20156	7.19205	7.22943	7.39591
1428741_at	Elavl4	15572	ELAV (embryonic lethal, abnormal vision, Drosophila)-like 4 (Hu antigen D)	-110203737	4	1.14247	0.875299	0.192153	9.43596	1.72435	0.104123	0.999987	-5.01563	9.25858	9.46739	9.31986	9.53901	9.30549	9.53159	9.4756	9.59016
1423945_a_at	Pkig	18769	protein kinase inhibitor, gamma	163694037	2	0.847152	1.18043	-0.239308	10.0861	-1.72397	0.104191	0.999987	-5.01618	10.3128	10.2438	10.3293	9.89822	10.1812	9.66466	9.9998	10.0592
1447020_at	NA	NA	NA	NA	NA	1.20958	0.826731	0.27451	6.12731	1.72376	0.104232	0.999987	-5.01651	6.1838	5.96687	5.57042	6.14729	6.14781	6.55005	6.05819	6.39406
1436021_at	Mfsd4	213006	major facilitator superfamily domain containing 4	-132026621	1	1.21936	0.820103	0.286122	7.48908	1.72345	0.104288	0.999987	-5.01697	7.06868	7.33275	7.11044	7.8357	7.51455	7.90184	7.6904	7.45828
1429195_at	Apol6	71939	apolipoprotein L 6	77045075	15	1.14726	0.871639	0.198198	5.54702	1.72342	0.104294	0.999987	-5.01701	5.27947	5.58997	5.41812	5.61086	5.56003	5.72305	5.53408	5.66061
1445708_x_at	3110021A11Rik	67289	RIKEN cDNA 3110021A11 gene	119848193	6	0.855892	1.16837	-0.2245	7.5278	-1.72302	0.104368	0.999987	-5.01761	7.64983	7.30169	7.89398	7.51074	7.40281	7.29313	7.61359	7.55666
1439194_at	C030048H21Rik	77481	RIKEN cDNA C030048H21 gene	NA	NA	1.16849	0.855807	0.224643	5.38624	1.72208	0.104543	0.999987	-5.01902	5.21565	5.24764	5.0934	5.6752	5.33388	5.4606	5.45274	5.61081
1453277_at	3021401N23Rik	70680	RIKEN cDNA 3021401N23 gene	NA	NA	1.1463	0.872375	0.196979	6.55487	1.72179	0.104595	0.999987	-5.01945	6.48218	6.49056	6.49274	6.79786	6.46605	6.64467	6.38453	6.68033
1445055_at	NA	NA	NA	NA	NA	0.865029	1.15603	-0.20918	3.10016	-1.72163	0.104625	0.999987	-5.01969	3.06441	3.04333	3.18666	2.85832	3.27072	3.19901	3.29719	2.8816
1421073_a_at	Ptger4	19219	prostaglandin E receptor 4 (subtype EP4)	-5233865	15	0.875634	1.14203	-0.1916	3.06981	-1.72134	0.104679	0.999987	-5.02013	3.18661	3.09864	3.23175	2.91694	3.08157	2.95385	3.16252	2.92661
1422376_at	Vmn1r50	113852	vomeronasal 1 receptor 50	90107275	6	0.819404	1.2204	-0.287354	3.21219	-1.72115	0.104714	0.999987	-5.0204	2.92785	3.11721	3.90911	2.96966	3.26857	3.16968	3.31791	3.01748
1443947_at	Lims1	110829	LIM and senescent cell antigen-like domains 1	58323466	10	0.831356	1.20285	-0.266462	7.09474	-1.721	0.104741	0.999987	-5.02062	7.24488	7.09274	7.09791	6.5023	7.34777	7.33331	7.22131	6.91768
1431702_at	NA	NA	NA	NA	NA	1.15381	0.866693	0.206408	4.13372	1.72031	0.10487	0.999987	-5.02166	3.97706	4.18012	4.13949	4.46239	3.92453	4.1501	4.081	4.15509
1440486_at	Kansl2	69612	KAT8 regulatory NSL complex subunit 2	-98519101	15	0.875103	1.14272	-0.192475	6.48503	-1.72019	0.104892	0.999987	-5.02184	6.6648	6.45043	6.63954	6.44994	6.49059	6.35155	6.53016	6.30327
1449047_at	Hacl1	56794	2-hydroxyacyl-CoA lyase 1	-31607226	14	0.872181	1.14655	-0.197301	8.20242	-1.72015	0.1049	0.999987	-5.0219	8.32808	8.21009	8.44553	8.11624	8.25238	8.04099	8.17829	8.04775
1443927_at	Uba6	231380	ubiquitin-like modifier activating enzyme 6	-86110730	5	0.871038	1.14806	-0.199193	3.23663	-1.72015	0.1049	0.999987	-5.0219	3.46112	3.21286	3.1962	3.02686	3.37353	3.22504	3.31404	3.08335
1435614_s_at	Rasgrf1	19417	RAS protein-specific guanine nucleotide-releasing factor 1	89909775	9	1.14678	0.872008	0.197586	10.5002	1.71974	0.104976	0.999987	-5.02251	10.2178	10.6024	10.467	10.5916	10.3987	10.5451	10.5223	10.6571
1456811_at	Cxxc4	319478	CXXC finger 4	134236495	3	1.18153	0.846357	0.240661	6.34817	1.71967	0.104988	0.999987	-5.02261	6.5044	6.68811	6.10232	6.52527	6.25572	6.48255	6.04894	6.17808
1431494_at	A930008B05Rik	77783	RIKEN cDNA A930008B05 gene	NA	NA	1.14575	0.872791	0.196292	3.60925	1.71961	0.105	0.999987	-5.02271	3.57846	3.71218	3.53371	3.61698	3.34059	3.72648	3.59163	3.77393
1426897_at	Rcc2	108911	regulator of chromosome condensation 2	140701473	4	1.14486	0.87347	0.19517	8.28702	1.71903	0.105108	0.999987	-5.02358	8.09221	8.36743	8.09182	8.44528	8.24911	8.40432	8.32458	8.32137
1435411_at	Neurod2	18013	neurogenic differentiation 2	-98325417	11	1.15977	0.862238	0.213842	8.7402	1.71887	0.105137	0.999987	-5.02381	8.41687	8.66581	8.67721	8.93384	8.6256	8.8449	8.81342	8.94392
1426968_a_at	Rdh10	98711	retinol dehydrogenase 10 (all-trans)	16105882	1	1.20851	0.827464	0.273231	10.5331	1.71885	0.105142	0.999987	-5.02385	10.3851	11.0048	10.6682	10.8614	10.1169	10.3869	10.4158	10.426
1425010_at	Zfp119a	104349	zinc finger protein 119a	-55864927	17	0.8271	1.20904	-0.273867	7.06529	-1.7184	0.105225	0.999987	-5.02452	7.52955	7.32578	7.20289	6.58053	7.00032	6.88044	7.07613	6.92668
1439618_at	Pde10a	23984	phosphodiesterase 10A	8801745	17	1.33991	0.74632	0.422134	8.73026	1.7183	0.105243	0.999987	-5.02466	8.46404	8.60515	8.05746	8.24077	8.70873	9.30065	8.84655	9.61874
1422603_at	Rnase4	58809	ribonuclease, RNase A family 4	51091077	14	1.18798	0.841767	0.248507	7.40058	1.71823	0.105257	0.999987	-5.02477	7.42759	7.95565	7.20688	7.30425	7.32266	7.40304	7.14815	7.43637
1417394_at	Klf4	16600	Kruppel-like factor 4 (gut)	-55527137	4	1.15535	0.865536	0.208334	6.02547	1.71802	0.105295	0.999987	-5.02507	5.94063	6.33134	5.9664	6.17745	5.9664	5.91525	5.8118	6.09452
1432413_at	Trappc9	76510	trafficking protein particle complex 9	-72589620	15	0.870315	1.14901	-0.20039	5.749	-1.71768	0.105359	0.999987	-5.02559	5.87211	5.6199	5.98382	5.78805	5.72196	5.52332	5.81887	5.66393
1421556_at	Serpina3a	74069	serine (or cysteine) peptidase inhibitor, clade A, member 3A	104112724	12	0.854348	1.17048	-0.227103	4.06147	-1.71735	0.105421	0.999987	-5.02608	4.33074	4.00762	4.07384	3.66103	4.14072	3.90838	4.15481	4.21466
1434450_s_at	Adrbk2	320129	adrenergic receptor kinase, beta 2	-112960564	5	1.1481	0.871001	0.199253	9.11375	1.71725	0.105439	0.999987	-5.02623	8.83481	9.10823	9.0906	9.25924	9.01025	9.28159	9.12084	9.20444
1447972_at	Kcnk15	241769	potassium channel, subfamily K, member 15	163853750	2	1.1567	0.864528	0.210015	5.74896	1.71673	0.105537	0.999987	-5.02701	5.56087	5.63044	5.75441	6.02438	5.55632	5.83572	5.70422	5.92534
1433885_at	Iqgap2	544963	IQ motif containing GTPase activating protein 2	-95627177	13	1.22772	0.81452	0.295978	7.86899	1.71565	0.105738	0.999987	-5.02861	7.65059	8.59572	7.83467	8.07338	7.7526	7.79619	7.64613	7.6026
1457586_at	NA	NA	NA	NA	NA	1.19303	0.838201	0.254631	7.01258	1.71532	0.105799	0.999987	-5.0291	6.98164	6.99763	6.67927	6.82201	6.98869	7.52645	6.89146	7.21349
1460716_a_at	Cbfb	12400	core binding factor beta	105170674	8	0.874823	1.14309	-0.192937	9.61522	-1.7149	0.105879	0.999987	-5.02974	9.66788	9.47978	9.83679	9.62573	9.66241	9.43226	9.67968	9.53724
1435777_at	Itpripl2	319622	inositol 1,4,5-triphosphate receptor interacting protein-like 2	-118485112	7	1.16974	0.854888	0.226192	6.69812	1.71366	0.106111	0.999987	-5.03158	6.26672	6.94142	6.55202	6.70736	6.76636	6.81072	6.75501	6.78537
1444882_at	NA	NA	NA	NA	NA	0.847256	1.18028	-0.23913	3.9041	-1.71341	0.106157	0.999987	-5.03195	3.67641	3.73402	4.31527	3.93989	3.96246	3.76702	4.1405	3.69719
1430470_at	5730411F24Rik	70507	RIKEN cDNA 5730411F24 gene	NA	NA	0.861363	1.16095	-0.215307	6.3154	-1.71297	0.10624	0.999987	-5.03261	6.15115	6.30254	6.41853	6.21831	6.51939	6.08126	6.60313	6.22886
1452640_at	3110007F17Rik	73061	RIKEN cDNA 3110007F17 gene	123103559	X	1.1918	0.839069	0.253139	5.08091	1.71284	0.106264	0.999987	-5.0328	5.14681	5.45945	4.9181	5.02659	4.57621	5.13243	5.17622	5.21144
1421134_at	Areg	11839	amphiregulin	91139615	5	1.14959	0.869874	0.201121	4.92313	1.71279	0.106274	0.999987	-5.03288	4.87203	4.93193	4.99879	5.02854	4.67263	5.02445	4.74685	5.10986
1448943_at	Nrp1	18186	neuropilin 1	128359073	8	1.1897	0.840548	0.250598	8.31997	1.71159	0.106499	0.999987	-5.03466	8.26616	8.70386	8.01042	8.14254	8.05241	8.33352	8.44967	8.60114
1436279_at	Slc26a7	208890	solute carrier family 26, member 7	-14505197	4	1.42577	0.701376	0.511741	7.68671	1.71109	0.106593	0.999987	-5.0354	7.79407	8.87974	7.89176	7.92556	6.72028	7.87471	7.31725	7.09031
1420150_at	Spsb1	74646	splA/ryanodine receptor domain and SOCS box containing 1	-149896284	4	1.20927	0.826945	0.274137	5.2541	1.711	0.106611	0.999987	-5.03554	4.92315	5.83337	4.93901	5.1622	5.44286	5.33617	5.16312	5.23295
1444233_at	Gpr132	56696	G protein-coupled receptor 132	-112850876	12	1.1733	0.852297	0.230572	4.62065	1.71086	0.106638	0.999987	-5.03576	4.39744	4.67877	4.32769	4.97946	4.50777	4.72233	4.78855	4.56316
1454466_at	4933407I18Rik	71121	RIKEN cDNA 4933407I18 gene	NA	NA	1.20586	0.829283	0.270063	4.9841	1.71063	0.10668	0.999987	-5.03609	4.50992	4.98735	5.28691	5.38061	4.73125	5.14043	4.86818	4.96811
1442220_at	NA	NA	NA	NA	NA	1.17964	0.847716	0.238348	4.45749	1.71056	0.106693	0.999987	-5.03619	4.21861	4.36788	4.24594	4.40318	4.62257	4.76372	4.26615	4.77187
1429898_at	Ostc	66357	oligosaccharyltransferase complex subunit	-130695917	3	0.83819	1.19305	-0.254651	6.0991	-1.71027	0.106749	0.999987	-5.03663	5.94822	5.89506	6.46692	5.96717	6.17265	5.70656	6.3179	6.3183
1452398_at	Plce1	74055	phospholipase C, epsilon 1	38524197	19	1.15267	0.867548	0.204985	8.60583	1.71017	0.106767	0.999987	-5.03677	8.35898	8.80366	8.62251	8.81338	8.48323	8.51274	8.54864	8.70351
1425471_x_at	NA	NA	NA	NA	NA	0.842039	1.18759	-0.248041	5.05442	-1.70936	0.106921	0.999987	-5.03799	5.15097	4.99045	5.57714	5.09875	4.91023	4.87656	5.07542	4.75584
1420699_at	Clec7a	56644	C-type lectin domain family 7, member a	-129461591	6	0.843358	1.18574	-0.245784	5.14902	-1.70924	0.106942	0.999987	-5.03816	5.44232	4.99554	5.5262	5.30647	5.07996	4.91066	5.03919	4.89185
1445580_at	NA	NA	NA	NA	NA	0.875054	1.14279	-0.192556	4.47703	-1.70901	0.106985	0.999987	-5.0385	4.68944	4.34253	4.59922	4.37261	4.46482	4.48555	4.53973	4.3223
1418674_at	Osmr	18414	oncostatin M receptor	-6813577	15	1.17135	0.853719	0.228167	7.8176	1.70893	0.107002	0.999987	-5.03862	7.68736	8.27004	7.87333	7.87112	7.63313	7.731	7.62023	7.85455
1437466_at	Alcam	11658	activated leukocyte cell adhesion molecule	-52248996	16	1.15714	0.864197	0.210568	7.78971	1.70888	0.107012	0.999987	-5.0387	7.59779	7.87059	7.92736	8.03408	7.62594	7.74903	7.58663	7.9263
1428814_at	NA	NA	NA	NA	NA	0.868213	1.15179	-0.203879	6.58922	-1.70867	0.10705	0.999987	-5.03901	6.64786	6.33317	6.62544	6.36102	6.75706	6.64167	6.73428	6.61327
1454086_a_at	Lmo2	16909	LIM domain only 2	103969557	2	1.17802	0.848885	0.236358	7.73974	1.70838	0.107106	0.999987	-5.03944	7.65432	8.2601	7.62623	7.81594	7.58988	7.76858	7.61584	7.58707
1418157_at	Nr2f1	13865	nuclear receptor subfamily 2, group F, member 1	-78188973	13	1.19067	0.839865	0.251771	9.37483	1.70826	0.107127	0.999987	-5.03961	9.19029	9.55438	8.89224	9.22898	9.44972	9.53524	9.46354	9.68428
1423286_at	Cbln1	12404	cerebellin 1 precursor protein	-87468853	8	1.15125	0.868622	0.2032	7.74922	1.70822	0.107135	0.999987	-5.03968	7.51494	7.72508	7.66139	7.95887	7.5729	7.87598	7.84123	7.84334
1447490_at	NA	NA	NA	NA	NA	1.14925	0.870129	0.200699	3.41409	1.70783	0.107209	0.999987	-5.04025	3.23368	3.31579	3.39105	3.50438	3.28771	3.6578	3.34253	3.5798
1450988_at	Lgr5	14160	leucine rich repeat containing G protein coupled receptor 5	-115450314	10	1.16609	0.857565	0.221681	9.04755	1.70781	0.107212	0.999987	-5.04028	8.67101	9.08207	9.17298	9.3305	8.89391	9.13228	9.00894	9.08871
1436491_at	Gm11346	76024	X-linked lymphocyte-regulated 5 pseudogene	-24598125	13	0.867844	1.15228	-0.204492	3.70319	-1.70738	0.107294	0.999987	-5.04092	3.84838	3.52294	3.90624	3.48554	3.60448	3.72433	3.86265	3.67098
1443185_at	Lhfpl2	218454	lipoma HMGIC fusion partner-like 2	94057796	13	0.868766	1.15106	-0.20296	5.48625	-1.70734	0.107303	0.999987	-5.04099	5.34668	5.38456	5.67058	5.46865	5.6685	5.32838	5.66516	5.35749
1455258_at	Kcnc2	268345	potassium voltage gated channel, Shaw-related subfamily, member 2	112271123	10	1.1467	0.87207	0.197483	10.1917	1.70684	0.107397	0.999987	-5.04173	10.0329	10.2248	9.98788	10.2385	10.0691	10.3509	10.282	10.3476
1436450_at	Rbfox3	52897	RNA binding protein, fox-1 homolog (C. elegans) 3	-118489760	11	1.1517	0.868285	0.203759	10.1836	1.7068	0.107405	0.999987	-5.04179	9.9542	10.2585	10.2589	10.3482	9.92299	10.2343	10.1907	10.3008
1425358_at	Riok1	71340	RIO kinase 1 (yeast)	38036989	13	1.14987	0.869662	0.201474	7.13932	1.70679	0.107407	0.999987	-5.04181	7.22592	7.31093	6.96976	7.27001	6.88897	7.25295	7.06968	7.12633
1441437_at	NA	NA	NA	NA	NA	1.16243	0.860271	0.217138	5.55247	1.70642	0.107477	0.999987	-5.04235	5.33359	5.58483	5.31009	5.60947	5.53335	5.9186	5.59858	5.53125
1446007_at	NA	NA	NA	NA	NA	1.18736	0.842202	0.247762	4.58749	1.70594	0.107567	0.999987	-5.04306	4.45134	4.58455	4.11794	4.82319	4.45779	4.83729	4.82739	4.60047
1426301_at	Alcam	11658	activated leukocyte cell adhesion molecule	-52248996	16	1.15742	0.863987	0.210918	8.92816	1.70568	0.107618	0.999987	-5.04346	8.56456	9.02894	9.02802	9.05874	8.84183	8.93977	8.8564	9.10702
1444490_at	NA	NA	NA	NA	NA	1.14504	0.873331	0.195399	4.04543	1.70542	0.107667	0.999987	-5.04384	3.86009	4.22779	4.02795	4.24358	4.01266	4.06861	3.89022	4.03253
1445701_at	Atp2b4	381290	ATPase, Ca++ transporting, plasma membrane 4	-133702674	1	1.15822	0.863395	0.211907	5.23922	1.70472	0.107799	0.999987	-5.04487	5.06975	5.15891	4.97917	5.36749	5.1433	5.50007	5.34084	5.35422
1447602_x_at	Sulf2	72043	sulfatase 2	-166073899	2	1.17734	0.849375	0.235527	11.0746	1.70403	0.10793	0.999987	-5.0459	10.6683	10.9321	10.9129	11.307	11.042	11.2842	11.2042	11.2462
1419593_at	Greb1	268527	gene regulated by estrogen in breast cancer protein	-16670615	12	1.18161	0.846302	0.240755	7.52149	1.70386	0.107963	0.999987	-5.04616	7.04269	7.39125	7.54665	7.82368	7.47209	7.6744	7.54303	7.67815
1456475_s_at	Prkar2b	19088	protein kinase, cAMP dependent regulatory, type II beta	-31958479	12	1.16448	0.858751	0.219688	8.44167	1.70376	0.107983	0.999987	-5.04631	8.29535	8.57884	8.04922	8.50551	8.55749	8.45244	8.42525	8.66928
1422120_at	Eaf2	106389	ELL associated factor 2	-36792884	16	1.14809	0.871012	0.199235	6.12306	1.7035	0.108032	0.999987	-5.04669	6.16335	6.24091	6.04546	6.23605	5.86874	6.32742	6.0162	6.08632
1424967_x_at	Tnnt2	21956	troponin T2, cardiac	135836334	1	0.873463	1.14487	-0.195182	4.6767	-1.7035	0.108032	0.999987	-5.04669	4.74334	4.59388	4.95918	4.52714	4.66701	4.55161	4.72764	4.64382
1444136_at	NA	NA	NA	NA	NA	1.16863	0.855705	0.224815	5.84376	1.70335	0.10806	0.999987	-5.04691	5.90487	5.90723	5.44659	6.15431	5.71061	5.9546	5.86334	5.80852
1444449_at	NA	NA	NA	NA	NA	0.85282	1.17258	-0.229688	5.86856	-1.70327	0.108076	0.999987	-5.04703	5.91158	6.10676	6.06788	5.60753	5.88396	5.74927	6.07021	5.55132
1427522_at	Arhgap20	244867	Rho GTPase activating protein 20	51765352	9	1.14789	0.871166	0.198981	8.48657	1.70321	0.108086	0.999987	-5.04711	8.41687	8.69162	8.50297	8.57755	8.2361	8.43729	8.39237	8.63778
1442991_at	B3gat2	280645	beta-1,3-glucuronyltransferase 2 (glucuronosyltransferase S)	23761926	1	1.16501	0.85836	0.220345	3.4465	1.70296	0.108135	0.999987	-5.04749	3.19624	3.38427	3.2317	3.48412	3.48279	3.82811	3.43456	3.53017
1433030_at	5730406E14Rik	70496	RIKEN cDNA 5730406E14 gene	NA	NA	1.1511	0.868737	0.203009	3.80234	1.70287	0.108151	0.999987	-5.04762	3.71269	3.80961	3.80833	3.97857	3.80961	3.89381	3.47271	3.93339
1415850_at	Rasa3	19414	RAS p21 protein activator 3	-13567218	8	1.15036	0.86929	0.20209	8.55397	1.70285	0.108156	0.999987	-5.04766	8.31875	8.51765	8.63247	8.72366	8.36414	8.66693	8.49636	8.71183
1452550_a_at	Fmr1	14265	fragile X mental retardation syndrome 1	68678555	X	1.14803	0.871059	0.199158	7.24649	1.70232	0.108256	0.999987	-5.04843	6.96709	7.26841	7.12024	7.39511	7.20226	7.30301	7.29806	7.41776
1449773_s_at	Gadd45b	17873	growth arrest and DNA-damage-inducible 45 beta	80930091	10	0.84915	1.17765	-0.235909	6.98968	-1.70205	0.108308	0.999987	-5.04884	6.9584	6.84359	7.26797	7.2108	7.12777	6.58263	7.07638	6.84987
1460381_at	Zfp772	232855	zinc finger protein 772	-7202122	7	0.859208	1.16386	-0.218921	5.49913	-1.70155	0.108405	0.999987	-5.04959	5.67191	5.51665	5.68339	5.36037	5.55948	5.09244	5.51958	5.58922
1448910_at	Pecr	111175	peroxisomal trans-2-enoyl-CoA reductase	-72259173	1	0.877811	1.1392	-0.188018	7.08986	-1.701	0.108509	0.999987	-5.0504	7.23894	6.94493	7.08077	7.08805	7.23106	6.98036	7.18471	6.97008
1458246_at	NA	NA	NA	NA	NA	1.18987	0.840431	0.250798	4.22748	1.70085	0.108537	0.999987	-5.05061	4.12493	3.98258	4.25459	4.66383	4.15641	4.46695	3.87239	4.29816
1423153_x_at	Cfh	12628	complement component factor h	-140085855	1	1.25837	0.794681	0.331551	7.19864	1.70079	0.10855	0.999987	-5.05071	7.32919	8.00791	6.783	6.96836	6.8413	7.37159	7.17798	7.10982
1457019_s_at	Rdh14	105014	retinol dehydrogenase 14 (all-trans and 9-cis)	10390780	12	0.845589	1.18261	-0.241972	7.62857	-1.70072	0.108563	0.999987	-5.05082	7.92578	7.48985	7.53799	7.2263	7.73294	7.45846	7.80152	7.85572
1421118_a_at	Gpr56	14766	G protein-coupled receptor 56	94977109	8	0.848706	1.17826	-0.236663	4.63582	-1.70063	0.10858	0.999987	-5.05094	4.48439	4.34071	5.03573	4.479	4.6597	4.74839	4.8368	4.50186
1420530_at	Dpf1	29861	D4, zinc and double PHD fingers family 1	29304005	7	1.18564	0.843424	0.245669	6.94637	1.70025	0.108652	0.999987	-5.05151	6.56225	6.88476	7.17012	7.33407	6.77295	6.99462	6.78881	7.06335
1442912_at	9430064I24Rik	100327266	RIKEN cDNA 9430064I24 gene	NA	NA	1.14977	0.869735	0.201351	4.50409	1.70008	0.108685	0.999987	-5.05176	4.325	4.54192	4.23598	4.66994	4.57948	4.66234	4.47318	4.54485
1424143_a_at	Cdt1	67177	chromatin licensing and DNA replication factor 1	122568015	8	1.15931	0.862583	0.213266	7.27696	1.70007	0.108687	0.999987	-5.05178	7.01529	7.30159	7.30894	7.63094	7.12387	7.23649	7.23322	7.36538
1455033_at	Fam102b	329739	family with sequence similarity 102, member B	-108970997	3	1.14588	0.872691	0.196457	8.14102	1.69989	0.108722	0.999987	-5.05205	7.92262	8.18302	8.07012	8.34096	7.97486	8.25971	8.20356	8.1733
1437360_at	Pcdh19	279653	protocadherin 19	-133582861	X	1.15562	0.865337	0.208666	8.79897	1.69979	0.10874	0.999987	-5.05218	8.47782	8.77615	8.65208	8.92867	8.78602	9.02753	8.86264	8.88087
1429598_at	Perm1	74183	PPARGC1 and ESRR induced regulator, muscle 1	156215927	4	0.87527	1.1425	-0.192199	5.77286	-1.69959	0.108779	0.999987	-5.05249	5.93985	5.71603	5.88861	5.67253	5.94162	5.60246	5.70576	5.71603
1432349_a_at	Sync	68828	syncoilin	129287621	4	0.867649	1.15254	-0.204817	4.68363	-1.69882	0.108927	0.999987	-5.05363	4.88631	4.7694	4.74018	4.48147	4.80355	4.40599	4.71411	4.66802
1425898_x_at	Olfm3	229759	olfactomedin 3	114904363	3	0.864594	1.15661	-0.209906	8.76923	-1.69869	0.108951	0.999987	-5.05382	8.93778	8.74656	8.71022	8.59466	8.82256	8.49052	9.02618	8.82537
1429877_at	Lrriq3	74435	leucine-rich repeats and IQ motif containing 3	155093434	3	0.856305	1.16781	-0.223803	3.95944	-1.69863	0.108964	0.999987	-5.05391	4.32888	3.90508	4.03132	3.80235	4.1785	3.8285	3.74665	3.85421
1427669_a_at	Cit	12704	citron	115845656	5	1.15517	0.865673	0.208107	6.81609	1.6983	0.109026	0.999987	-5.0544	6.66898	6.92333	6.84968	7.12281	6.5456	6.80155	6.7839	6.83289
1455145_at	Pcdh19	279653	protocadherin 19	-133582861	X	1.15693	0.86436	0.210296	8.99789	1.69788	0.109107	0.999987	-5.05502	8.72279	9.05607	8.72216	9.14565	9.01382	9.13591	9.11219	9.07452
1453159_at	Efhc1	71877	EF-hand domain (C-terminal) containing 1	20951626	1	1.19391	0.837582	0.255698	4.54069	1.69726	0.109227	0.999987	-5.05594	4.13017	4.66996	4.72338	5.01474	4.41886	4.46569	4.37893	4.52375
1449324_at	Ero1l	50527	ERO1-like (S. cerevisiae)	-45283087	14	0.879876	1.13652	-0.184628	9.16446	-1.69716	0.109245	0.999987	-5.05608	9.23931	9.13629	9.3293	9.08516	9.20401	9.04212	9.25447	9.02501
1424854_at	Hist1h4i	319158	histone cluster 1, H4i	-22040816	13	0.850979	1.17512	-0.232804	7.62464	-1.69707	0.109262	0.999987	-5.05621	8.05314	7.68713	7.60784	7.62819	7.61993	7.27959	7.68325	7.43803
1434354_at	Maob	109731	monoamine oxidase B	-16709281	X	1.2263	0.815463	0.294309	5.97229	1.69601	0.109466	0.999987	-5.05778	5.9229	6.72882	5.85616	6.11905	5.80511	5.72938	5.71637	5.90051
1429379_at	Lyve1	114332	lymphatic vessel endothelial hyaluronan receptor 1	-110850607	7	0.863529	1.15804	-0.211683	8.08303	-1.69575	0.109518	0.999987	-5.05818	8.29551	8.17073	7.96434	7.98542	8.18647	7.86538	8.30916	7.88722
1435849_at	Jakmip3	74004	janus kinase and microtubule interacting protein 3	139062607	7	1.15865	0.863076	0.21244	7.48805	1.69503	0.109655	0.999987	-5.05923	7.23848	7.42436	7.32322	7.57877	7.34387	7.75426	7.62174	7.6197
1432812_at	4930554P06Rik	75249	RIKEN cDNA 4930554P06 gene	NA	NA	1.15315	0.867193	0.205575	3.45076	1.695	0.109661	0.999987	-5.05928	3.47841	3.38826	3.38826	3.74398	3.3271	3.51532	3.19813	3.56664
1460299_at	Mnx1	15285	motor neuron and pancreas homeobox 1	-29473823	5	1.17249	0.852884	0.229578	3.63561	1.69452	0.109754	0.999987	-5.05998	3.34831	3.56913	3.8497	3.91321	3.42815	3.68213	3.45712	3.83712
1422924_at	Tnfsf9	21950	tumor necrosis factor (ligand) superfamily, member 9	57105385	17	1.16614	0.857532	0.221738	6.66464	1.69405	0.109845	0.999987	-5.06068	6.49067	6.6976	6.6893	7.09548	6.53454	6.55416	6.50058	6.75479
1421924_at	Slc2a3	20527	solute carrier family 2 (facilitated glucose transporter), member 3	-122727809	6	1.18	0.847456	0.23879	5.10842	1.69397	0.10986	0.999987	-5.0608	4.94078	5.35704	5.1125	5.5623	4.97318	4.91647	4.92965	5.07546
1417395_at	Klf4	16600	Kruppel-like factor 4 (gut)	-55527137	4	1.1614	0.861031	0.215863	5.61696	1.69323	0.110004	0.999987	-5.0619	5.36259	5.83237	5.64248	5.88382	5.59215	5.46481	5.43889	5.71856
1434871_at	Cox17	12856	cytochrome c oxidase assembly protein 17	38346999	16	1.14654	0.87219	0.197286	4.19058	1.69313	0.110024	0.999987	-5.06205	4.08626	4.40532	4.11053	4.3971	4.09398	4.2775	4.07696	4.07696
1431268_at	Gm9802	78589	predicted gene 9802	NA	NA	0.876392	1.14104	-0.190352	4.31151	-1.69288	0.110072	0.999987	-5.06241	4.4551	4.30773	4.48775	4.14109	4.37617	4.14673	4.30773	4.2698
1455160_at	2610203C20Rik	100042464	RIKEN cDNA 2610203C20 gene	41581339	9	1.15057	0.869131	0.202354	8.23042	1.69217	0.110208	0.999987	-5.06346	7.95651	8.27291	8.0318	8.28325	8.27764	8.32996	8.25103	8.44028
1456969_at	Adamts5	23794	a disintegrin-like and metallopeptidase (reprolysin type) with thrombospondin type 1 motif, 5 (aggrecanase-2)	-85858157	16	0.85514	1.1694	-0.225768	3.66245	-1.69213	0.110216	0.999987	-5.06352	3.99065	3.72501	3.50005	3.43364	3.89763	3.42598	3.71299	3.61363
1430929_at	9430082L08Rik	77374	RIKEN cDNA 9430082L08 gene	NA	NA	1.15431	0.866315	0.207036	5.442	1.69129	0.110379	0.999987	-5.06476	5.45278	5.48175	5.29505	5.32704	5.34682	5.7222	5.25927	5.65108
1460257_a_at	Mthfs	107885	5, 10-methenyltetrahydrofolate synthetase	89211190	9	0.846237	1.1817	-0.240867	8.26635	-1.69124	0.110389	0.999987	-5.06483	8.62115	8.32173	8.05239	7.89627	8.4936	8.24979	8.38001	8.1159
1423795_at	Sfpq	71514	splicing factor proline/glutamine rich (polypyrimidine tract binding protein associated)	127021301	4	1.14352	0.87449	0.193486	11.3132	1.69096	0.110443	0.999987	-5.06524	11.2304	11.2513	11.1665	11.3932	11.2149	11.4246	11.2539	11.5706
1421002_at	Angptl2	26360	angiopoietin-like 2	33215961	2	1.14913	0.870225	0.20054	5.10296	1.69092	0.110451	0.999987	-5.06531	4.87716	5.12507	4.88935	5.26589	5.1652	5.29862	5.07906	5.12335
1425766_x_at	NA	NA	NA	NA	NA	0.866225	1.15443	-0.207186	5.57423	-1.69086	0.110462	0.999987	-5.06539	5.61081	5.38433	5.60066	5.265	5.72302	5.64613	5.77682	5.58711
1455670_at	NA	NA	NA	NA	NA	1.14824	0.870899	0.199423	5.78736	1.69079	0.110478	0.999987	-5.06551	5.77704	5.87202	5.65522	6.08761	5.7291	5.75316	5.58922	5.83548
1430967_at	3110080O07Rik	73241	RIKEN cDNA 3110080O07 gene	NA	NA	1.20053	0.832964	0.263674	5.16139	1.69069	0.110496	0.999987	-5.06565	4.74393	5.09042	4.84628	5.14773	5.17691	5.62183	5.3511	5.31294
1449489_at	Tssk2	22115	testis-specific serine kinase 2	17898637	16	1.14487	0.873465	0.195179	4.96175	1.69044	0.110544	0.999987	-5.06601	4.75229	5.01295	4.91051	4.94473	4.80465	5.11708	4.98919	5.16259
1428089_at	Slitrk1	76965	SLIT and NTRK-like family, member 1	-108909989	14	1.15459	0.866109	0.207379	7.81604	1.69035	0.110562	0.999987	-5.06615	7.57695	7.8684	7.92879	8.08718	7.69893	7.9331	7.64472	7.79022
1446005_at	D2Ertd337e	52433	DNA segment, Chr 2, ERATO Doi 337, expressed	NA	NA	1.1666	0.857191	0.222311	5.41714	1.69031	0.110571	0.999987	-5.06621	5.16237	5.36382	5.24606	5.43048	5.21788	5.67649	5.59764	5.6424
1460009_at	Ier5	15939	immediate early response 5	-155096367	1	1.16529	0.858159	0.220684	6.508	1.69029	0.110575	0.999987	-5.06624	6.30151	6.447	6.16593	6.61548	6.51218	6.62017	6.61103	6.79074
1424632_a_at	Rev3l	19714	REV3-like, catalytic subunit of DNA polymerase zeta RAD54 like (S. cerevisiae)	39732160	10	0.874867	1.14303	-0.192864	11.4933	-1.68962	0.110704	0.999987	-5.06723	11.5782	11.3155	11.4566	11.362	11.6841	11.3853	11.6399	11.5245
1440982_at	LOC552909	552909	uncharacterized LOC552909	NA	NA	0.83033	1.20434	-0.268243	6.40701	-1.68918	0.11079	0.999987	-5.06788	6.80102	6.28474	6.40399	5.92403	6.62206	6.69266	6.33747	6.19014
1422152_at	Hmx1	15371	H6 homeobox 1	35389117	5	1.15854	0.863156	0.212307	8.62873	1.68914	0.110798	0.999987	-5.06793	8.24598	8.61579	8.53894	8.77941	8.72063	8.80658	8.58474	8.73774
1456143_at	Zmynd8	228880	zinc finger, MYND-type containing 8	-165784152	2	1.14352	0.874494	0.19348	8.7155	1.68784	0.111051	0.999987	-5.06985	8.56535	8.71316	8.75441	8.75477	8.63663	8.88278	8.51865	8.89825
1458514_at	AA536887	101458	expressed sequence AA536887	NA	NA	0.858821	1.16439	-0.21957	6.89861	-1.68676	0.111263	0.999987	-5.07145	6.75047	6.79779	7.30527	6.74652	6.98048	6.90423	6.99737	6.70677
1419332_at	Egfl6	54156	EGF-like-domain, multiple 6	-166523007	X	1.14883	0.870452	0.200163	4.23618	1.68672	0.11127	0.999987	-5.0715	4.08626	4.48464	3.99956	4.20813	4.16559	4.2974	4.29299	4.35489
1440169_x_at	Ifnar2	15976	interferon (alpha and beta) receptor 2	91372783	16	1.14891	0.870394	0.20026	6.64531	1.68607	0.111397	0.999987	-5.07246	6.51374	6.86298	6.35306	6.73292	6.60939	6.71253	6.70455	6.67335
1455137_at	Rapgef5	217944	Rap guanine nucleotide exchange factor (GEF) 5	117516479	12	0.872643	1.14594	-0.196536	11.7134	-1.68594	0.111422	0.999987	-5.07265	11.8897	11.6581	11.9285	11.735	11.7522	11.5431	11.6762	11.5242
1439524_at	Dnajb4	67035	DnaJ (Hsp40) homolog, subfamily B, member 4	-152183955	3	0.852403	1.17315	-0.230393	6.82721	-1.68564	0.11148	0.999987	-5.07309	6.71877	6.6429	7.22126	6.90169	6.74987	6.67048	7.07974	6.633
1459966_at	Osbpl7	71240	oxysterol binding protein-like 7	97050820	11	0.837818	1.19358	-0.255291	4.95299	-1.68544	0.111519	0.999987	-5.07338	4.95605	4.51283	5.36421	5.04399	4.77939	4.94467	5.22288	4.79987
1424531_a_at	Tcea3	21401	transcription elongation factor A (SII), 3	136247957	4	1.21185	0.825186	0.277209	6.17848	1.68335	0.111929	0.999987	-5.07646	6.38371	6.63492	6.03516	6.20863	6.15795	6.104	5.58268	6.32078
1427455_x_at	Igk	243469	immunoglobulin kappa chain complex	NA	NA	0.839237	1.19156	-0.25285	4.52248	-1.68285	0.112028	0.999987	-5.0772	4.30996	4.31516	4.55924	4.41108	5.11495	4.4799	4.61147	4.37809
1450005_x_at	Dlk2	106565	delta-like 2 homolog (Drosophila)	46297421	17	1.14675	0.872032	0.197548	6.76442	1.68283	0.112032	0.999987	-5.07723	6.70022	6.67105	6.72261	6.90238	6.53374	6.89657	6.70602	6.98278
1439928_at	NA	NA	NA	NA	NA	1.1931	0.838154	0.254712	6.63162	1.68223	0.112151	0.999987	-5.07812	6.34956	6.51176	6.29287	6.62185	6.79194	7.11765	6.58267	6.78464
1437443_at	Pex2	19302	peroxisomal biogenesis factor 2	-5560188	3	1.1459	0.872674	0.196486	6.9856	1.68203	0.112189	0.999987	-5.0784	7.06878	7.10853	6.87278	7.20525	6.80163	7.0108	6.80624	7.0108
1420696_at	Sema3c	20348	sema domain, immunoglobulin domain (Ig), short basic domain, secreted, (semaphorin) 3C	17574816	5	1.21977	0.819829	0.286605	4.45097	1.6818	0.112235	0.999987	-5.07874	4.36408	4.69324	4.66509	4.84913	3.86546	4.63604	4.33604	4.19868
1421941_at	Camk4	12326	calcium/calmodulin-dependent protein kinase IV	32939041	18	0.853187	1.17208	-0.229066	5.08512	-1.68173	0.112248	0.999987	-5.07885	5.19777	4.98948	5.42536	4.95202	4.86379	5.13066	5.31167	4.81017
1439233_at	NA	NA	NA	NA	NA	0.860752	1.16178	-0.216331	7.60415	-1.68158	0.112279	0.999987	-5.07908	7.87249	7.48299	7.50518	7.24919	7.72422	7.61479	7.74736	7.63696
1440206_at	A930024E05Rik	109202	RIKEN cDNA A930024E05 gene	122989354	5	0.870317	1.14901	-0.200387	7.8	-1.68142	0.11231	0.999987	-5.07931	7.91214	7.61108	7.77022	7.64098	7.98202	7.92099	7.93639	7.62618
1449282_at	Cysltr1	58861	cysteinyl leukotriene receptor 1	-106576517	X	1.14766	0.871336	0.198699	3.51064	1.68131	0.112332	0.999987	-5.07947	3.34638	3.43325	3.38553	3.76518	3.55307	3.6142	3.36017	3.62732
1445419_at	Gtpbp8	66067	GTP-binding protein 8 (putative)	-44738879	16	1.13985	0.877309	0.188843	5.79882	1.68083	0.112427	0.999987	-5.08018	5.66705	5.89111	5.78447	6.01684	5.63087	5.78842	5.7352	5.8766
1456289_at	Hamp2	66438	hepcidin antimicrobial peptide 2	-30922372	7	0.854726	1.16996	-0.226465	5.28375	-1.68081	0.11243	0.999987	-5.0802	5.31554	5.14324	5.73944	5.01509	5.32064	5.3336	5.21229	5.19012
1423018_at	Kcna3	16491	potassium voltage-gated channel, shaker-related subfamily, member 3	107036162	3	1.14714	0.87173	0.198047	5.44285	1.6808	0.112432	0.999987	-5.08022	5.28619	5.48506	5.45649	5.73398	5.23673	5.49795	5.39589	5.4505
1439999_at	NA	NA	NA	NA	NA	0.847132	1.18045	-0.239342	7.55532	-1.68073	0.112447	0.999987	-5.08033	7.70092	7.46457	7.40939	7.09669	7.80099	7.68861	7.78865	7.49271
1451644_a_at	H2-Q4	15015	histocompatibility 2, Q region locus 4	35379617	17	0.870931	1.1482	-0.199369	4.09977	-1.67974	0.112642	0.999987	-5.08178	4.32646	3.97846	4.17323	4.11202	4.28151	4.03557	4.01663	3.8743
1454544_at	9530078B04Rik	78850	RIKEN cDNA 9530078B04 gene	NA	NA	0.851308	1.17466	-0.232247	4.42344	-1.67914	0.112761	0.999987	-5.08267	4.26706	4.15858	4.4669	4.21465	4.56051	4.45722	4.86378	4.3988
1417580_s_at	Selenbp2	20342	selenium binding protein 2	94693573	3	1.21446	0.823413	0.280312	8.2114	1.6791	0.112767	0.999987	-5.08271	7.84176	8.64897	8.39689	8.29456	8.19089	7.92887	7.85543	8.53382
1440534_at	6330403A02Rik	381310	RIKEN cDNA 6330403A02 gene	-180432373	1	1.17388	0.851878	0.231281	7.41711	1.67832	0.112922	0.999987	-5.08386	7.05942	7.49376	7.28298	7.74162	7.23114	7.37968	7.63233	7.51595
1429419_at	Riiad1	66353	regulatory subunit of type II PKA R-subunit (RIIa) domain containing 1	-94464985	3	0.836	1.19617	-0.258425	6.09303	-1.67781	0.113022	0.999987	-5.08461	6.16498	6.03236	6.3172	5.63974	6.48598	5.89551	5.92079	6.28765
1439205_at	Nfatc2	18019	nuclear factor of activated T cells, cytoplasmic, calcineurin dependent 2	-168518203	2	1.18585	0.843274	0.245927	6.3773	1.67765	0.113055	0.999987	-5.08485	6.01312	6.20422	6.04405	6.60343	6.48174	6.60124	6.47843	6.59217
1437935_at	Mei4	75033	meiosis-specific, MEI4 homolog (S. cerevisiae)	81863744	9	1.16725	0.856715	0.223113	4.12839	1.6773	0.113125	0.999987	-5.08536	3.93645	4.04606	4.17518	4.43977	4.16275	4.33872	3.79295	4.13524
1429638_at	Wrnip1	78903	Werner helicase interacting protein 1	32802030	13	1.15716	0.864184	0.21059	4.35371	1.67638	0.113306	0.999987	-5.08671	4.05661	4.43493	4.12538	4.57706	4.37248	4.31716	4.43919	4.50686
1427155_at	Rell2	225392	RELT-like 2	37955559	18	1.14377	0.874298	0.193803	6.0209	1.67572	0.113437	0.999987	-5.08768	5.88944	6.14582	5.80852	6.20963	5.92632	6.13461	6.07172	5.98115
1423363_at	Sort1	20661	sortilin 1	108284064	3	1.14641	0.872286	0.197128	6.61517	1.67566	0.11345	0.999987	-5.08777	6.32281	6.72935	6.49962	6.75057	6.53547	6.71197	6.70854	6.66305
1446339_at	NA	NA	NA	NA	NA	1.15641	0.864748	0.209648	3.87299	1.67554	0.113473	0.999987	-5.08794	3.60252	4.12737	3.78791	3.9279	3.72184	3.78668	3.96038	4.06929
1441807_s_at	NA	NA	NA	NA	NA	0.844023	1.1848	-0.244646	5.94966	-1.67501	0.113579	0.999987	-5.08872	5.81757	5.46634	6.14294	5.9016	6.07968	6.10976	6.24773	5.83164
1425693_at	Braf	109880	Braf transforming gene	-39603237	6	0.838783	1.1922	-0.253631	6.4321	-1.67486	0.11361	0.999987	-5.08895	6.66804	6.34007	6.85667	6.57425	6.49958	6.04755	6.2114	6.25928
1430624_at	Samt1	78092	spermatogenesis associated multipass transmembrane protein 1	-154109633	X	1.16512	0.858283	0.220475	3.95163	1.67434	0.113712	0.999987	-5.0897	3.67612	4.15858	4.05524	4.01477	3.8472	3.81221	3.787	4.26192
1433762_at	C630043F03Rik	68285	RIKEN cDNA C630043F03 gene	72201244	4	1.18328	0.845112	0.242786	6.99849	1.67358	0.113865	0.999987	-5.09083	6.83304	7.31458	6.5201	7.20691	7.08252	6.90087	7.07274	7.05719
1454978_at	Ttyh3	78339	tweety homolog 3 (Drosophila)	-140620578	5	1.15224	0.867876	0.20444	8.34557	1.67293	0.113993	0.999987	-5.09177	8.10697	8.27961	8.13807	8.60157	8.37216	8.41761	8.3562	8.49237
1452250_a_at	Col6a2	12834	collagen, type VI, alpha 2	-76595756	10	1.15385	0.866666	0.206452	7.55762	1.67171	0.114237	0.999987	-5.09356	7.216	7.58895	7.44675	7.59423	7.49624	7.68337	7.65858	7.77683
1448062_at	Stk11	20869	serine/threonine kinase 11	80116536	10	1.17651	0.849969	0.234518	5.50421	1.67166	0.114248	0.999987	-5.09364	5.33827	5.69325	5.81061	5.62794	5.24231	5.58123	5.15664	5.58347
1454807_a_at	Snx12	55988	sorting nexin 12	-101211961	X	1.13766	0.878995	0.186073	9.56059	1.6712	0.114339	0.999987	-5.0943	9.5487	9.64871	9.41224	9.68414	9.48239	9.53897	9.4269	9.7427
1458301_x_at	NA	NA	NA	NA	NA	0.870725	1.14847	-0.19971	3.01038	-1.67111	0.114358	0.999987	-5.09444	3.11265	2.84162	3.04382	2.80677	3.30988	3.00471	2.9746	2.989
1460179_at	Dnaja1	15502	DnaJ (Hsp40) homolog, subfamily A, member 1	40722468	4	0.875906	1.14168	-0.191152	11.1935	-1.67083	0.114413	0.999987	-5.09484	11.3102	11.036	11.3719	11.2576	11.2324	10.9835	11.2418	11.1146
1436294_at	Ankrd29	225187	ankyrin repeat domain 29	-12252357	18	1.23096	0.812372	0.299787	7.39189	1.67057	0.114465	0.999987	-5.09523	7.06878	7.78445	7.0369	7.34194	7.07383	7.80463	7.78846	7.23611
1443807_x_at	Ccnf	12449	cyclin F	-24223232	17	1.15138	0.868521	0.203367	3.88928	1.67046	0.114488	0.999987	-5.09539	3.87458	3.92475	3.8177	4.24275	3.70912	3.8305	3.74898	3.96585
1441606_at	NA	NA	NA	NA	NA	1.22059	0.819273	0.287583	6.13074	1.67037	0.114505	0.999987	-5.09552	6.45534	6.26178	5.59093	5.94509	6.03318	6.54461	5.86836	6.34667
1460197_a_at	Steap4	117167	STEAP family member 4	7960472	5	1.20683	0.828617	0.271222	5.26001	1.67021	0.114539	0.999987	-5.09576	4.91995	5.64332	5.37097	5.67431	5.28664	5.01518	4.92005	5.24968
1453513_at	C530020B09Rik	100313510	RIKEN cDNA C530020B09 gene	NA	NA	0.857393	1.16633	-0.221972	5.81112	-1.67003	0.114573	0.999987	-5.09602	5.93127	5.86235	5.93148	5.88969	6.08504	5.43329	5.74064	5.61521
1446171_at	A230107N01Rik	320919	RIKEN cDNA A230107N01 gene	NA	NA	0.873316	1.14506	-0.195425	6.05761	-1.66999	0.114583	0.999987	-5.09608	6.1409	5.77959	6.14633	5.94993	6.06563	6.0178	6.26842	6.09227
1418364_a_at	Ftl1	14325	ferritin light chain 1	-45457944	7	1.17935	0.847927	0.237988	10.9125	1.66977	0.114626	0.999987	-5.0964	10.6426	11.0166	10.5434	10.9918	10.796	11.1941	11.192	10.9234
1455913_x_at	Ttr	22139	transthyretin	20665250	18	1.22995	0.81304	0.298602	13.152	1.66914	0.114753	0.999987	-5.09733	13.1492	13.6534	13.1084	13.1406	12.4604	13.3994	13.2925	13.0117
1441881_x_at	Fam101a	73121	family with sequence similarity 101, member A	125003475	5	1.14231	0.875423	0.191949	6.64557	1.66906	0.114769	0.999987	-5.09745	6.47885	6.56113	6.64285	6.80326	6.51698	6.82849	6.55971	6.7733
1420354_at	Cnnm1	83674	cyclin M1	43440436	19	1.16816	0.85605	0.224233	8.675	1.66888	0.114804	0.999987	-5.0977	8.35755	8.54416	8.66978	8.92126	8.46315	8.95727	8.76106	8.72579
1416237_at	Mpzl2	14012	myelin protein zero-like 2	45042344	9	1.18071	0.846949	0.239653	5.14276	1.66817	0.114948	0.999987	-5.09874	4.8335	5.5761	4.86632	5.17323	5.05003	5.15729	5.3419	5.14375
1432839_at	6430598H11Rik	76221	RIKEN cDNA 6430598H11 gene	NA	NA	1.14712	0.871751	0.198012	5.48193	1.66815	0.114951	0.999987	-5.09877	5.46148	5.62409	5.23908	5.44968	5.28422	5.60663	5.54691	5.64332
1427005_at	Plk2	20620	polo-like kinase 2	110395044	13	1.14564	0.872874	0.196155	9.09251	1.66619	0.115346	0.999987	-5.10164	9.09221	9.24113	9.12245	9.29849	8.87217	9.08415	8.89091	9.1386
1418539_a_at	Ptpre	19267	protein tyrosine phosphatase, receptor type, E	135537824	7	1.15954	0.862414	0.213547	7.66946	1.66585	0.115415	0.999987	-5.10214	7.35246	7.53475	7.64522	7.88834	7.53289	7.89254	7.72019	7.78931
1456632_at	Bcl11a	14025	B cell CLL/lymphoma 11A (zinc finger protein)	24078056	11	1.14768	0.871326	0.198715	6.69518	1.6658	0.115425	0.999987	-5.10221	6.8277	6.74774	6.41997	6.84418	6.57737	6.80854	6.55824	6.77768
1439827_at	Adamts12	239337	a disintegrin-like and metallopeptidase (reprolysin type) with thrombospondin type 1 motif, 12	11064790	15	1.14323	0.874714	0.193116	4.78218	1.66528	0.11553	0.999987	-5.10297	4.58579	4.80464	4.8847	4.95051	4.60721	4.87931	4.66479	4.88048
1446273_at	Csmd1	94109	CUB and Sushi multiple domains 1	-15892545	8	0.864232	1.1571	-0.210509	5.77591	-1.66315	0.11596	0.999987	-5.10608	5.78079	5.58433	5.76306	5.49489	6.10552	5.77772	5.87527	5.82566
1445792_at	NA	NA	NA	NA	NA	0.855992	1.16824	-0.224331	3.99372	-1.66312	0.115967	0.999987	-5.10613	4.26385	3.55474	4.07649	4.06762	4.08833	4.06861	3.99487	3.83525
1424341_s_at	Pcdha@	192162	protocadherin alpha cluster	NA	NA	0.881158	1.13487	-0.182527	9.42258	-1.66277	0.116036	0.999987	-5.10663	9.46389	9.32872	9.53183	9.42633	9.4753	9.28656	9.58434	9.28365
1439145_at	Lck	16818	lymphocyte protein tyrosine kinase	-129548344	4	1.13782	0.878877	0.186266	3.79612	1.66067	0.116464	0.999987	-5.1097	3.82401	3.84726	3.6573	3.90762	3.73328	3.8371	3.59737	3.96504
1460412_at	Fbln7	70370	fibulin 7	128863932	2	1.16861	0.85572	0.224788	4.86168	1.66016	0.116568	0.999987	-5.11044	4.49366	5.04326	4.9034	5.20643	4.88348	4.75617	4.71659	4.89044
1442053_at	NA	NA	NA	NA	NA	0.855025	1.16956	-0.225961	5.59842	-1.65955	0.116691	0.999987	-5.11133	5.52405	5.17167	5.81035	5.68586	5.75273	5.67262	5.75848	5.41162
1432721_at	5830424K16Rik	76043	RIKEN cDNA 5830424K16 gene	NA	NA	0.878136	1.13878	-0.187484	3.76518	-1.65942	0.116719	0.999987	-5.11152	3.91276	3.54361	3.77428	3.63189	3.85417	3.72394	3.89446	3.7863
1431057_a_at	Prss23	76453	protease, serine 23	-89507785	7	1.17795	0.848935	0.236274	7.3573	1.65929	0.116744	0.999987	-5.1117	7.45734	7.68258	6.89975	7.36599	7.43554	7.33651	7.16405	7.51669
1455452_x_at	Kctd14	233529	potassium channel tetramerisation domain containing 14	97453204	7	1.13886	0.87807	0.187593	7.35826	1.6581	0.116988	0.999987	-5.11345	7.21566	7.51274	7.29968	7.5322	7.2563	7.27644	7.2862	7.48684
1418497_at	Fgf13	14168	fibroblast growth factor 13	-59062150	X	1.14536	0.873085	0.195806	10.4445	1.65801	0.117005	0.999987	-5.11357	10.175	10.49	10.2797	10.5966	10.3806	10.5442	10.5511	10.5389
1427834_at	Spi16	20712	serine protease inhibitor 16	NA	NA	1.14602	0.872584	0.196634	3.93741	1.65779	0.117051	0.999987	-5.1139	3.81272	4.0431	3.83505	4.08831	3.9296	3.81956	3.77902	4.19196
1443988_at	Rbm39	170791	RNA binding motif protein 39	-156147241	2	0.78439	1.27488	-0.350357	7.78647	-1.65768	0.117072	0.999987	-5.11405	8.30481	7.48971	8.55627	7.60821	7.27619	7.55651	7.70932	7.79073
1447950_at	A730011C13Rik	319916	RIKEN cDNA A730011C13 gene	NA	NA	0.862027	1.16006	-0.214195	6.65292	-1.65666	0.117282	0.999987	-5.11554	6.63557	6.42017	6.71768	6.39083	6.68269	6.75024	7.00414	6.62206
1438813_at	Gm19395	100502820	predicted gene, 19395	53280270	10	0.856081	1.16811	-0.22418	3.69801	-1.65635	0.117346	0.999987	-5.116	3.76887	3.45998	4.0865	3.8312	3.57173	3.4883	3.81331	3.56419
1440496_at	Samm50	68653	sorting and assembly machinery component 50 homolog (S. cerevisiae)	84192233	15	0.873804	1.14442	-0.194619	5.04067	-1.65577	0.117463	0.999987	-5.11683	5.09553	5.07126	5.23197	5.01728	5.00201	4.84517	5.22242	4.83975
1436507_at	Irak2	108960	interleukin-1 receptor-associated kinase 2	113638467	6	1.14047	0.876833	0.189626	7.65089	1.65512	0.117597	0.999987	-5.11779	7.5632	7.78868	7.50682	7.8375	7.61447	7.80309	7.53984	7.55356
1427042_at	Mal2	105853	mal, T cell differentiation protein 2	54571366	15	1.16583	0.857756	0.221361	5.43472	1.65498	0.117625	0.999987	-5.11798	5.31518	5.73307	5.05671	5.45874	5.62003	5.49774	5.30425	5.49206
1450719_at	Mep1a	17287	meprin 1 alpha	-43474329	17	0.876247	1.14123	-0.190591	5.13207	-1.65409	0.117808	0.999987	-5.11928	5.32064	4.99283	5.29516	4.99011	5.23346	5.15923	5.0602	5.00493
1456996_at	Trmt1l	98685	tRNA methyltransferase 1 like	151428648	1	0.826279	1.21024	-0.275298	6.31638	-1.65387	0.117853	0.999987	-5.1196	6.31953	5.92534	6.24707	5.85784	6.45322	6.40302	6.79631	6.52874
1448575_at	Il7r	16197	interleukin 7 receptor	-9506159	15	1.15953	0.862417	0.213542	4.01204	1.65376	0.117875	0.999987	-5.11975	3.76078	3.87739	3.98018	4.27115	3.81092	4.26621	4.0692	4.0605
1426048_s_at	Tfap2a	21418	transcription factor AP-2, alpha	-40715675	13	1.18271	0.845512	0.242102	7.66741	1.65336	0.117957	0.999987	-5.12033	7.24175	7.54303	7.44592	8.0509	7.72172	7.73446	7.77606	7.82546
1433242_at	5830415B17Rik	76012	RIKEN cDNA 5830415B17 gene	NA	NA	0.846909	1.18076	-0.23972	7.28406	-1.65332	0.117966	0.999987	-5.1204	7.3057	6.80228	7.2973	7.16662	7.3731	7.47321	7.63958	7.21471
1419639_at	Efnb2	13642	ephrin B2	-8617439	8	1.21123	0.825609	0.276469	9.34634	1.65291	0.118051	0.999987	-5.121	8.96143	9.33289	8.79821	9.62131	9.67769	9.47759	9.39509	9.5065
1436902_x_at	Tmsb10	19240	thymosin, beta 10	-72957347	6	0.86248	1.15945	-0.213437	10.826	-1.65265	0.118105	0.999987	-5.12138	11.1353	10.8175	11.0942	10.8082	10.7672	10.62	10.7341	10.6314
1418445_at	Slc16a2	20502	solute carrier family 16 (monocarboxylic acid transporters), member 2	-103697414	X	1.15341	0.866995	0.205905	6.77329	1.65259	0.118117	0.999987	-5.12146	6.61437	7.13827	6.8043	6.86836	6.58671	6.70799	6.67596	6.79034
1425053_at	Isoc1	66307	isochorismatase domain containing 1	58659482	18	1.15156	0.86839	0.203585	7.90069	1.65253	0.118129	0.999987	-5.12155	7.58965	8.11244	8.00913	7.9892	7.87746	7.90877	7.71934	7.99951
1419513_a_at	Ect2	13605	ect2 oncogene	-27097222	3	0.852056	1.17363	-0.23098	5.91301	-1.65204	0.118229	0.999987	-5.12226	5.9692	6.12525	6.05319	5.88944	6.1308	5.45208	5.96082	5.72332
1447444_at	Ubxn11	67586	UBX domain protein 11	134102583	4	0.857424	1.16628	-0.221919	5.88903	-1.65197	0.118245	0.999987	-5.12236	5.90522	5.57436	5.92596	5.57631	5.99882	6.02861	6.16995	5.93299
1441509_at	A130009I22Rik	319949	RIKEN cDNA A130009I22 gene	NA	NA	0.865811	1.15499	-0.207876	5.14271	-1.65108	0.118428	0.999987	-5.12365	5.13346	4.81105	5.25582	5.19047	5.43441	5.14737	5.16293	5.00622
1420842_at	Ptprf	19268	protein tyrosine phosphatase, receptor type, F	-118208213	4	1.17739	0.849339	0.235588	10.0788	1.65084	0.118477	0.999987	-5.124	9.61004	9.98054	9.89423	10.2837	10.1387	10.3169	10.2012	10.2054
1440239_at	Fam65a	75687	family with sequence similarity 65, member A	105605229	8	1.15677	0.864477	0.2101	6.14015	1.6507	0.118506	0.999987	-5.12421	5.85922	6.10038	6.23624	6.45103	5.94344	6.16721	6.10151	6.26219
1440535_at	Uros	22276	uroporphyrinogen III synthase	-133686330	7	1.13714	0.879399	0.185411	6.02458	1.65048	0.118551	0.999987	-5.12452	5.92224	6.07334	5.86649	6.09549	5.86786	6.08595	6.07091	6.21436
1430088_at	Zfp619	70227	zinc finger protein 619	39517766	7	1.15696	0.864335	0.210338	7.22023	1.6504	0.118568	0.999987	-5.12464	7.37335	7.51622	7.02963	7.36954	7.02039	7.1977	7.03688	7.21814
1437720_at	Eif2d	16865	eukaryotic translation initiation factor 2D	131153207	1	1.13729	0.879283	0.1856	7.2207	1.65013	0.118624	0.999987	-5.12504	7.10205	7.22949	7.07949	7.31916	7.05262	7.36668	7.27745	7.33868
1458040_at	D7Wsu130e	28017	DNA segment, Chr 7, Wayne State University 130, expressed	NA	NA	1.15047	0.869209	0.202225	5.68846	1.64924	0.118807	0.999987	-5.12632	5.38067	5.71796	5.50596	5.81174	5.6925	5.72388	5.77025	5.9047
1444170_at	Tmem241	338363	transmembrane protein 241	-11981939	18	0.877352	1.13979	-0.188773	5.90777	-1.64914	0.118829	0.999987	-5.12647	6.05935	5.88377	6.06954	5.8123	5.85238	5.87272	6.02737	5.68477
1425109_at	Slc44a3	213603	solute carrier family 44, member 3	-121459528	3	0.863221	1.15845	-0.212198	3.72247	-1.6488	0.118897	0.999987	-5.12695	4.09452	3.56048	3.87455	3.55912	3.57485	3.75037	3.77034	3.59549
1457080_at	NA	NA	NA	NA	NA	1.14614	0.872492	0.196785	5.29748	1.64873	0.118914	0.999987	-5.12707	5.42323	5.41466	5.04092	5.32265	5.2218	5.44792	5.11039	5.39825
1440886_at	Cdc37l1	67072	cell division cycle 37-like 1	28990494	19	0.824356	1.21307	-0.27866	7.41394	-1.64793	0.119078	0.999987	-5.12822	7.10305	7.08716	7.91906	7.24037	7.51274	7.12905	7.67821	7.64184
1455754_at	Lmo3	109593	LIM domain only 3	-138364481	6	1.17114	0.853869	0.227913	4.57436	1.64788	0.119088	0.999987	-5.12829	4.36857	4.59312	4.68345	4.94923	4.21687	4.71859	4.57272	4.49231
1458713_at	NA	NA	NA	NA	NA	1.18496	0.843908	0.244842	3.58961	1.64644	0.119387	0.999987	-5.13038	3.49108	3.48167	3.07749	3.65934	3.56934	3.93355	3.73083	3.77355
1431381_at	3110005L24Rik	73091	RIKEN cDNA 3110005L24 gene	NA	NA	0.875444	1.14228	-0.191914	7.79297	-1.6464	0.119396	0.999987	-5.13044	7.89004	7.63192	7.99841	7.78077	7.6968	7.64148	7.97043	7.73386
1420205_at	NA	NA	NA	NA	NA	0.856814	1.16711	-0.222946	3.93715	-1.64639	0.119398	0.999987	-5.13046	4.35713	3.87826	4.06846	3.72688	4.05413	3.82761	3.71478	3.86996
1455207_at	Ptrhd1	69709	peptidyl-tRNA hydrolase domain containing 1	4234027	12	0.870645	1.14857	-0.199844	8.18155	-1.64631	0.119414	0.999987	-5.13057	8.50345	8.18132	8.30378	8.09972	8.23139	8.00942	8.08726	8.03604
1452031_at	Slc1a3	20512	solute carrier family 1 (glial high affinity glutamate transporter), member 3	-8634124	15	1.14797	0.871104	0.199082	9.4542	1.64567	0.119547	0.999987	-5.13149	9.19737	9.58026	9.27258	9.44696	9.4705	9.47368	9.47818	9.71405
1449695_at	NA	NA	NA	NA	NA	0.852208	1.17342	-0.230722	5.05219	-1.64565	0.119553	0.999987	-5.13153	5.11992	4.91067	5.03516	4.60201	5.11941	5.19207	5.39571	5.04257
1435663_at	Esr1	13982	estrogen receptor 1 (alpha)	4612046	10	1.16705	0.85686	0.222869	5.1594	1.64546	0.11959	0.999987	-5.1318	5.15897	5.04504	5.23235	5.38473	4.73757	5.39268	5.06297	5.26089
1442484_at	D9Ertd306e	52203	DNA segment, Chr 9, ERATO Doi 306, expressed	NA	NA	1.16507	0.858316	0.220419	7.03185	1.64546	0.119591	0.999987	-5.1318	6.69279	7.18735	6.76968	7.01542	7.16641	7.31277	7.05769	7.05271
1443076_at	Letm2	270035	leucine zipper-EF-hand containing transmembrane protein 2	-25578490	8	1.1564	0.864752	0.209642	6.54795	1.64544	0.119595	0.999987	-5.13183	6.53986	6.78618	6.6388	6.73699	6.23415	6.60756	6.3597	6.48034
1423162_s_at	Spred1	114715	sprouty protein with EVH-1 domain 1, related sequence	117121450	2	1.14081	0.876572	0.190055	9.64983	1.6453	0.119624	0.999987	-5.13203	9.54834	9.66566	9.72915	9.85144	9.44898	9.72854	9.49274	9.73379
1453002_at	Sox11	20666	SRY (sex determining region Y)-box 11	-27334268	12	1.1705	0.854334	0.227128	6.40854	1.64487	0.119714	0.999987	-5.13266	6.24373	6.29196	6.58635	6.78525	6.18894	6.5562	6.16089	6.455
1432523_at	Hipk2	15258	homeodomain interacting protein kinase 2	-38697908	6	1.14272	0.875106	0.19247	3.69329	1.64448	0.119795	0.999987	-5.13322	3.68082	3.90115	3.53202	3.80961	3.51693	3.59764	3.65846	3.8497
1445352_at	NA	NA	NA	NA	NA	0.86425	1.15707	-0.210479	3.92755	-1.64425	0.119842	0.999987	-5.13355	4.0615	3.74312	4.28778	3.75504	3.89884	4.02217	3.88304	3.76892
1440587_at	NA	NA	NA	NA	NA	0.849802	1.17674	-0.234801	7.87743	-1.64412	0.119871	0.999987	-5.13375	8.07075	7.60505	7.81167	7.50437	8.05311	8.14957	8.04378	7.78111
1444462_at	NA	NA	NA	NA	NA	0.839963	1.19053	-0.251603	6.64709	-1.64385	0.119928	0.999987	-5.13414	7.09011	6.21517	6.84684	6.59561	6.76873	6.61981	6.38589	6.65458
1456481_at	Esyt3	272636	extended synaptotagmin-like protein 3	-99309967	9	0.840229	1.19015	-0.251146	5.29719	-1.64376	0.119945	0.999987	-5.13426	5.13682	5.13013	5.52509	4.89936	5.77449	5.25533	5.25464	5.40164
1453192_at	Fam101a	73121	family with sequence similarity 101, member A	125003475	5	1.16566	0.857881	0.22115	4.87469	1.64312	0.120079	0.999987	-5.1352	4.3886	4.88663	4.95976	5.05008	4.90124	4.99575	4.80686	5.0086
1423190_at	Cox16	66272	cytochrome c oxidase assembly protein 16	-81470704	12	0.836771	1.19507	-0.257096	5.35686	-1.64252	0.120204	0.999987	-5.13606	5.51875	5.45135	5.73362	5.19429	5.24798	4.79709	5.44129	5.47052
1436319_at	Sulf1	240725	sulfatase 1	12692430	1	1.14934	0.870062	0.20081	8.73857	1.64237	0.120235	0.999987	-5.13627	8.60917	9.02936	8.75052	8.8775	8.58935	8.59536	8.60363	8.8537
1453777_a_at	Ndst3	83398	N-deacetylase/N-sulfotransferase (heparan glucosaminyl) 3	-123526166	3	1.21855	0.820651	0.28516	5.86709	1.64232	0.120245	0.999987	-5.13634	5.63274	6.0469	5.71637	6.39389	5.96068	5.42838	5.58826	6.16952
1459303_at	NA	NA	NA	NA	NA	1.17934	0.847935	0.237974	5.2539	1.64148	0.120422	0.999987	-5.13757	5.45746	5.36553	5.08079	5.47544	5.27242	5.34255	4.72897	5.30801
1450582_at	H2-Q5	15016	histocompatibility 2, Q region locus 5	35394099	17	0.857346	1.16639	-0.22205	3.75467	-1.64144	0.12043	0.999987	-5.13762	3.84902	3.85753	3.91967	3.36383	3.78749	3.47269	3.90659	3.88053
1438470_at	Socs2	216233	suppressor of cytokine signaling 2	-95411490	10	0.87059	1.14865	-0.199935	6.07907	-1.64121	0.120479	0.999987	-5.13796	6.1418	5.8431	6.40245	6.04453	6.06217	6.10342	6.10971	5.92534
1421379_at	Zfp354b	27274	zinc finger protein 354B	-50921786	11	0.854437	1.17036	-0.226954	7.09789	-1.64039	0.120649	0.999987	-5.13914	7.39412	7.28095	7.26444	7.03881	7.05695	6.69098	7.12993	6.9269
1446430_at	Hectd2	226098	HECT domain containing 2	36554639	19	1.14012	0.877103	0.189182	4.10863	1.63924	0.120891	0.999987	-5.14081	3.86902	4.15629	4.19661	4.25639	3.9825	4.16621	4.00803	4.23399
1429319_at	Rhoh	74734	ras homolog gene family, member H	65863569	5	0.882225	1.1335	-0.180782	3.82039	-1.63895	0.120952	0.999987	-5.14122	3.89837	3.7096	3.95775	3.67852	3.89005	3.67201	3.89697	3.85987
1419944_at	Ccnb1	268697	cyclin B1	-100778739	13	1.13429	0.881609	0.18179	4.68333	1.63839	0.12107	0.999987	-5.14203	4.67404	4.65781	4.52237	4.79024	4.59386	4.81297	4.57948	4.8359
1452551_at	Npn2	18153	neoplastic progression 2	NA	NA	0.85692	1.16697	-0.222768	5.01319	-1.63821	0.121107	0.999987	-5.14229	5.26786	4.75897	5.06969	4.62061	5.07987	5.18304	5.08089	5.04463
1459183_at	NA	NA	NA	NA	NA	0.864282	1.15703	-0.210427	5.65409	-1.63768	0.121218	0.999987	-5.14305	5.67811	5.40832	5.87742	5.36057	5.63344	5.64212	5.84823	5.78448
1417121_at	Gabra6	14399	gamma-aminobutyric acid (GABA) A receptor, subunit alpha 6	-42306437	11	1.16742	0.85659	0.223324	3.98863	1.6376	0.121235	0.999987	-5.14317	3.77784	4.07291	3.94399	3.76963	3.85262	4.41623	3.93342	4.14239
1427946_s_at	Dpyd	99586	dihydropyrimidine dehydrogenase	118562178	3	1.16369	0.859332	0.218713	6.69845	1.63709	0.121344	0.999987	-5.14391	6.39131	6.89594	6.77878	6.70376	6.53981	6.58497	6.64649	7.04656
1443340_at	Micu1	216001	mitochondrial calcium uptake 1	59702635	10	0.856761	1.16719	-0.223036	6.49323	-1.63643	0.121482	0.999987	-5.14486	6.50106	6.23836	6.36835	6.23318	6.80736	6.62066	6.74222	6.43463
1423232_at	Etv4	18612	ets variant gene 4 (E1A enhancer binding protein, E1AF)	-101769742	11	1.14846	0.870733	0.199698	6.67786	1.63585	0.121604	0.999987	-5.1457	6.64631	6.63585	6.74987	6.90037	6.52782	6.8357	6.38803	6.7389
1435137_s_at	1200015M12Rik	71739	RIKEN cDNA 1200015M12 gene	NA	NA	0.863675	1.15784	-0.21144	8.81708	-1.63497	0.121791	0.999987	-5.14697	8.78758	8.92131	8.74193	8.60854	9.08131	8.59013	9.0804	8.72548
1460419_a_at	Prkcb	18751	protein kinase C, beta	122289125	7	1.14775	0.871271	0.198807	11.172	1.63462	0.121865	0.999987	-5.14748	10.9189	11.2522	10.9149	11.2146	11.2168	11.3626	11.2397	11.2562
1449781_at	AA517650	105095	expressed sequence AA517650	NA	NA	0.851149	1.17488	-0.232516	3.97011	-1.63452	0.121886	0.999987	-5.14762	3.83491	3.7741	4.39883	4.13504	4.0628	3.67221	4.04893	3.83407
1457896_at	Esrrg	26381	estrogen-related receptor gamma	187997827	1	1.20375	0.830739	0.267533	5.23148	1.63426	0.12194	0.999987	-5.14799	4.75252	5.2734	5.04651	5.15648	5.44674	5.78596	5.14507	5.24513
1439467_at	Map4	17758	microtubule-associated protein 4	109931774	9	0.867402	1.15287	-0.205227	5.04738	-1.63419	0.121954	0.999987	-5.14809	4.95639	4.79621	5.12892	5.03796	5.2561	5.12586	5.25858	4.81904
1426208_x_at	Plagl1	22634	pleiomorphic adenoma gene-like 1	13090788	10	1.14254	0.875245	0.192241	10.5743	1.63301	0.122205	0.999987	-5.14979	10.4345	10.7763	10.3998	10.8032	10.5277	10.493	10.5507	10.6092
1416165_at	Rab31	106572	RAB31, member RAS oncogene family	-65651726	17	1.15673	0.864509	0.210047	7.12131	1.6323	0.122355	0.999987	-5.15081	6.79896	7.24484	7.2127	7.44111	7.06446	7.07296	6.98901	7.14641
1426170_a_at	Cd8b1	12526	CD8 antigen, beta chain 1	71322812	6	1.14771	0.871298	0.198761	4.20625	1.63167	0.122489	0.999987	-5.15172	4.0765	4.09512	4.102	4.50827	4.23234	4.32676	4.01664	4.29236
1418441_at	Col8a1	12837	collagen, type VIII, alpha 1	-57624256	16	1.20343	0.830959	0.26715	5.6163	1.63159	0.122505	0.999987	-5.15183	5.26214	5.92483	5.9782	5.76763	5.11495	5.68599	5.57562	5.62106
1442581_at	Ksr1	16706	kinase suppressor of ras 1	-79014801	11	1.15205	0.868015	0.204208	6.30241	1.63152	0.12252	0.999987	-5.15193	6.2669	6.28012	6.05152	6.45546	6.06059	6.54348	6.42221	6.33899
1434413_at	Igf1	16000	insulin-like growth factor 1	87861111	10	0.856146	1.16802	-0.224071	9.22442	-1.63121	0.122586	0.999987	-5.15238	9.54495	9.38891	9.41945	9.16989	9.14212	8.89416	9.2393	8.99658
1460329_at	B4galt6	56386	UDP-Gal:betaGlcNAc beta 1,4-galactosyltransferase, polypeptide 6	-20684599	18	1.13959	0.877507	0.188518	9.68039	1.63076	0.122682	0.999987	-5.15303	9.43428	9.72753	9.65418	9.80685	9.53084	9.70903	9.72524	9.8552
1446109_at	Wdfy3	72145	WD repeat and FYVE domain containing 3	-101832953	5	1.13729	0.879285	0.185597	6.36755	1.63027	0.122786	0.999987	-5.15373	6.36633	6.47317	6.36424	6.50751	6.26011	6.46839	6.10831	6.39233
1440299_at	Mb21d1	214763	Mab-21 domain containing 1	-78430518	9	1.15094	0.868856	0.202811	5.80737	1.63018	0.122805	0.999987	-5.15386	5.6183	5.64332	5.62364	6.00479	5.72769	5.987	5.85426	6.00001
1432765_at	C030007D22Rik	77319	RIKEN cDNA C030007D22 gene	NA	NA	1.13921	0.877802	0.188033	3.15252	1.63001	0.122841	0.999987	-5.15411	3.13356	3.08968	2.97138	3.31872	3.11125	3.2137	3.01785	3.36406
1430858_at	4632433K11Rik	77043	RIKEN cDNA 4632433K11 gene	NA	NA	0.871063	1.14802	-0.199151	4.88174	-1.62915	0.123026	0.999987	-5.15535	5.16237	4.8772	4.80094	4.69546	4.89604	4.87236	5.06593	4.68366
1443159_at	9130221J17Rik	319693	RIKEN cDNA 9130221J17 gene	NA	NA	1.13599	0.880288	0.183952	5.33938	1.62894	0.12307	0.999987	-5.15565	5.2888	5.35289	5.16214	5.43814	5.15594	5.45355	5.38275	5.48085
1436074_at	Nfkbid	243910	nuclear factor of kappa light polypeptide gene enhancer in B cells inhibitor, delta	30423304	7	0.845562	1.18265	-0.242018	5.8753	-1.6288	0.123099	0.999987	-5.15585	5.922	5.72846	6.33636	6.06447	6.0032	5.67155	5.72366	5.55267
1436996_x_at	Lyz1	17110	lysozyme 1	-117287795	10	1.36325	0.733542	0.447048	6.00758	1.62857	0.12315	0.999987	-5.15619	5.69901	7.22669	6.24377	6.1157	6.01165	5.81172	5.18181	5.77032
1439389_s_at	Myadm	50918	myeloid-associated differentiation marker	3289038	7	1.21311	0.824328	0.278709	8.06519	1.62851	0.123161	0.999987	-5.15627	7.98689	8.74714	7.62319	7.87397	7.96486	8.05325	8.1284	8.14382
1448123_s_at	Tgfbi	21810	transforming growth factor, beta induced	56609603	13	1.16647	0.857289	0.222146	4.70861	1.62836	0.123194	0.999987	-5.15649	4.86135	4.98015	4.29555	4.89135	4.65822	4.64279	4.57502	4.76444
1449425_at	Wnt2	22413	wingless-related MMTV integration site 2	-17988940	6	1.14625	0.872412	0.196919	4.6953	1.62826	0.123215	0.999987	-5.15663	4.55578	4.62628	4.77306	4.85785	4.44193	4.77664	4.6166	4.91427
1453785_at	Taz	66826	tafazzin	74282697	X	0.872623	1.14597	-0.19657	5.22248	-1.62796	0.123279	0.999987	-5.15707	5.29677	5.03516	5.42096	4.93182	5.24954	5.23033	5.31576	5.29945
1450477_at	Htr2c	15560	5-hydroxytryptamine (serotonin) receptor 2C	146962513	X	1.15765	0.863817	0.211203	3.63621	1.62781	0.123312	0.999987	-5.15729	3.26335	3.61057	3.75422	3.82837	3.55866	3.65056	3.54619	3.87774
1455005_s_at	Slc5a2	246787	solute carrier family 5 (sodium/glucose cotransporter), member 2	128265697	7	0.876975	1.14028	-0.189393	6.45614	-1.62739	0.123402	0.999987	-5.15789	6.46395	6.29109	6.62478	6.20496	6.5812	6.48984	6.5334	6.45987
1459466_at	NA	NA	NA	NA	NA	1.12897	0.885761	0.17501	4.25281	1.62702	0.123481	0.999987	-5.15842	4.17987	4.35918	4.1395	4.27377	4.15656	4.37206	4.18529	4.35625
1441705_at	AU015680	552875	expressed sequence AU015680	NA	NA	1.1473	0.871614	0.198239	4.88724	1.62695	0.123496	0.999987	-5.15852	4.79221	4.90656	4.52636	5.01253	4.89615	5.0135	4.93775	5.01285
1419304_at	T	20997	brachyury	8434423	17	1.1559	0.865128	0.209015	4.27579	1.6264	0.123613	0.999987	-5.15931	4.36641	4.34383	3.87822	4.31929	4.28662	4.33812	4.15386	4.51994
1438873_at	Zfp389	100038371	zinc finger protein 389	-21504316	13	0.863584	1.15796	-0.211591	5.18919	-1.62631	0.123632	0.999987	-5.15944	5.55547	5.08924	5.24432	4.90729	5.32932	5.17779	5.05083	5.15925
1422706_at	Pmepa1	65112	prostate transmembrane protein, androgen induced 1	-173224465	2	1.16768	0.856398	0.223646	8.96821	1.62587	0.123725	0.999987	-5.16006	8.64566	8.9383	8.65349	8.96775	9.10035	9.1826	9.02603	9.23147
1415834_at	Dusp6	67603	dual specificity phosphatase 6	99263231	10	1.16739	0.856615	0.223282	9.12915	1.62564	0.123776	0.999987	-5.1604	9.18281	9.43159	9.12722	9.3233	8.83701	9.30011	8.923	8.90816
1418492_at	Grem2	23893	gremlin 2 homolog, cysteine knot superfamily (Xenopus laevis)	-174833785	1	1.14159	0.875974	0.191039	7.09647	1.62547	0.123812	0.999987	-5.16064	6.87351	7.1083	7.12985	7.28365	6.89634	7.12285	7.10411	7.25316
1416306_at	Clca3	23844	chloride channel calcium activated 3	-145004537	3	0.837473	1.19407	-0.255886	6.92634	-1.62505	0.123902	0.999987	-5.16125	7.38549	6.92986	7.23704	6.91887	6.91987	6.50343	6.67472	6.84142
1436920_at	Pcdh17	219228	protocadherin 17	84443563	14	1.14498	0.873378	0.195323	9.13826	1.62489	0.123936	0.999987	-5.16148	8.92354	9.1224	8.94794	9.14589	9.08419	9.38782	9.20672	9.28756
1439414_x_at	NA	NA	NA	NA	NA	0.873684	1.14458	-0.194817	3.94464	-1.62459	0.124	0.999987	-5.1619	4.02957	3.77083	4.17007	3.74028	3.84634	3.91708	4.12223	3.96076
1439171_at	C530008M17Rik	320827	RIKEN cDNA C530008M17 gene	76840599	5	0.874744	1.14319	-0.193068	5.80528	-1.6245	0.12402	0.999987	-5.16204	6.00842	5.55793	5.93111	5.77316	5.69988	5.74083	5.96784	5.76306
1449482_at	Hist3h2ba	78303	histone cluster 3, H2ba	58948911	11	0.882092	1.13367	-0.180999	10.8555	-1.62449	0.124022	0.999987	-5.16205	10.8574	10.793	10.9376	10.7527	11.0591	10.8349	10.93	10.6794
1447035_at	A230091C14Rik	399611	RIKEN cDNA A230091C14 gene	NA	NA	0.871517	1.14742	-0.198399	6.58581	-1.62414	0.124097	0.999987	-5.16255	6.65464	6.27049	6.68595	6.41363	6.79529	6.62746	6.60417	6.63487
1427113_s_at	Ttl	69737	tubulin tyrosine ligase	129065947	2	1.15078	0.868978	0.202608	7.66558	1.6236	0.124213	0.999987	-5.16333	7.41359	7.91919	7.74853	7.88722	7.51609	7.62903	7.57889	7.63209
1416994_at	Ttc1	66827	tetratricopeptide repeat domain 1	-43730006	11	0.863959	1.15746	-0.210966	8.82005	-1.62341	0.124254	0.999987	-5.1636	9.06948	8.89375	9.01564	8.87585	8.8053	8.50357	8.81168	8.58508
1453386_at	Tusc1	69136	tumor suppressor candidate 1	-93334148	4	0.812092	1.23139	-0.300286	7.59728	-1.62311	0.124317	0.999987	-5.16402	7.21409	7.02768	7.87508	7.46837	7.96149	7.43962	7.93903	7.85289
1426229_s_at	Kras	16653	v-Ki-ras2 Kirsten rat sarcoma viral oncogene homolog	-145216699	6	0.83712	1.19457	-0.256493	4.31291	-1.62287	0.12437	0.999987	-5.16437	4.75262	4.27723	4.46051	4.22295	4.17232	3.77308	4.37916	4.46538
1448282_at	Plrg1	53317	pleiotropic regulator 1, PRL1 homolog (Arabidopsis)	83055538	3	0.839426	1.19129	-0.252525	10.1947	-1.62267	0.124414	0.999987	-5.16467	10.5821	10.2483	10.5803	10.2316	10.1565	9.88317	9.96472	9.91051
1442514_a_at	Ell3	269344	elongation factor RNA polymerase II-like 3	-121439027	2	0.870045	1.14937	-0.200837	5.18672	-1.62249	0.124452	0.999987	-5.16492	5.29182	4.94032	5.45103	5.01489	5.07255	5.17224	5.33318	5.21777
1432716_at	Lrrn1	16979	leucine rich repeat protein 1, neuronal	107529726	6	0.879976	1.13639	-0.184463	3.18602	-1.62159	0.124646	0.999987	-5.16621	3.40832	3.22259	3.25318	3.1066	3.22178	3.04396	3.22974	3.00202
1425856_at	Cib1	23991	calcium and integrin binding 1 (calmyrin)	-80227160	7	1.21302	0.824387	0.278606	6.15302	1.62153	0.124658	0.999987	-5.16629	5.70606	5.84376	5.93127	6.3848	5.99527	6.59992	6.42228	6.34083
1425555_at	Cdk12	69131	cyclin-dependent kinase 12	98203305	11	0.880023	1.13633	-0.184387	5.80478	-1.62127	0.124714	0.999987	-5.16666	6.02162	5.6441	5.88429	5.68718	5.89873	5.68145	5.78323	5.83759
1416322_at	Prelp	116847	proline arginine-rich end leucine-rich repeat	-133910304	1	1.19244	0.838619	0.253913	6.05954	1.62118	0.124734	0.999987	-5.1668	5.73013	5.91776	6.31985	6.5469	5.80036	6.14105	5.87998	6.14027
1453473_a_at	Dynlt1b	21648	dynein light chain Tctex-type 1B	6430112	17	0.840825	1.18931	-0.250123	10.6713	-1.62109	0.124754	0.999987	-5.16693	10.718	10.5	11.0915	10.8912	10.4839	10.2768	10.8921	10.5169
1441727_s_at	Zfp467	68910	zinc finger protein 467	-48436613	6	1.13472	0.881277	0.182332	8.63626	1.61992	0.125006	0.999987	-5.1686	8.44159	8.68014	8.55294	8.74882	8.49468	8.78771	8.69118	8.69305
1444975_at	NA	NA	NA	NA	NA	1.15079	0.868971	0.20262	4.46403	1.61966	0.125063	0.999987	-5.16898	4.20609	4.42901	4.4853	4.6809	4.20649	4.62143	4.553	4.53003
1416629_at	Slc1a5	20514	solute carrier family 1 (neutral amino acid transporter), member 5	16781346	7	0.880239	1.13606	-0.184033	6.38555	-1.61912	0.12518	0.999987	-5.16976	6.56225	6.36367	6.45358	6.23605	6.50641	6.17499	6.38803	6.39943
1418468_at	Anxa11	11744	annexin A11	25842155	14	1.1718	0.853386	0.22873	5.65293	1.6188	0.125248	0.999987	-5.17021	5.3569	6.03086	5.67369	5.88627	5.74056	5.57743	5.38309	5.57461
1421180_at	Lix1	66643	limb expression 1 homolog (chicken)	17402686	17	0.807977	1.23766	-0.307614	6.48731	-1.61796	0.12543	0.999987	-5.17141	6.2362	6.42433	6.31978	6.37174	7.34556	6.22923	6.66292	6.30871
1434005_at	Rbms1	56878	RNA binding motif, single stranded interacting protein 1	-60751953	2	1.15141	0.868503	0.203397	8.38485	1.61794	0.125434	0.999987	-5.17144	8.1875	8.74061	8.45223	8.49536	8.26105	8.32924	8.23184	8.381
1437270_a_at	Clcf1	56708	cardiotrophin-like cytokine factor 1	4214392	19	1.18961	0.840613	0.250487	4.74086	1.61749	0.125532	0.999987	-5.17208	4.15105	4.68558	4.73876	4.93584	4.66094	4.78755	4.9117	5.05542
1436500_at	Rps24	20088	ribosomal protein S24	24490681	14	0.882212	1.13351	-0.180803	5.59891	-1.61733	0.125566	0.999987	-5.17231	5.59492	5.48262	5.66426	5.61483	5.74167	5.41957	5.7564	5.51702
1445727_at	Ube3a	22215	ubiquitin protein ligase E3A	59228752	7	1.19319	0.838087	0.254827	5.81672	1.61695	0.125649	0.999987	-5.17286	5.31591	6.02277	5.89248	5.78006	5.80476	5.67585	5.74408	6.29785
1421163_a_at	Nfia	18027	nuclear factor I/A	97581943	4	1.14319	0.874748	0.193061	8.13667	1.61646	0.125756	0.999987	-5.17356	7.97073	8.24436	7.8778	8.33774	8.2125	8.10287	8.09955	8.24784
1421378_s_at	Abcc1	17250	ATP-binding cassette, sub-family C (CFTR/MRP), member 1	14361558	16	0.856453	1.16761	-0.223555	7.19203	-1.61603	0.125848	0.999987	-5.17417	7.43875	7.04331	7.45877	7.32128	7.2305	6.7884	7.08723	7.16803
1446163_at	NA	NA	NA	NA	NA	1.13806	0.878685	0.186582	6.28461	1.6158	0.125898	0.999987	-5.1745	6.24061	6.39782	6.36633	6.36195	6.08699	6.33	6.07134	6.42183
1454101_at	Ppp2r2cos	71054	protein phosphatase 2, regulatory subunit B, gamma, opposite strand	-36873595	5	1.14353	0.874489	0.193488	4.72596	1.61543	0.125979	0.999987	-5.17504	4.68011	4.75067	4.46759	4.97824	4.59118	4.85194	4.778	4.70997
1454608_x_at	Ttr	22139	transthyretin	20665250	18	1.20972	0.826641	0.274668	14.0108	1.61542	0.125982	0.999987	-5.17505	13.9114	14.377	14.1337	14.1209	13.3344	14.2274	14.1143	13.8671
1424356_a_at	Metrnl	210029	meteorin, glial cell differentiation regulator-like	121702427	11	0.796616	1.25531	-0.328043	5.91493	-1.61541	0.125983	0.999987	-5.17506	5.65739	6.07758	6.26855	5.74168	6.71142	5.50571	5.67843	5.67866
1422835_at	Kcnd2	16508	potassium voltage-gated channel, Shal-related family, member 2	21216109	6	1.1372	0.879356	0.185481	8.44447	1.61484	0.126107	0.999987	-5.17588	8.21005	8.51579	8.32906	8.54348	8.32517	8.53066	8.54263	8.5589
1416677_at	Apoh	11818	apolipoprotein H	108395297	11	0.87508	1.14275	-0.192514	6.26428	-1.61441	0.1262	0.999987	-5.17648	6.21826	6.11254	6.51678	6.16212	6.40729	6.06508	6.29982	6.33235
1418590_at	Kpna6	16650	karyopherin (importin) alpha 6	-129643979	4	1.13179	0.883556	0.178607	6.20371	1.61398	0.126295	0.999987	-5.17711	6.24292	6.27936	6.07964	6.30818	6.06662	6.23634	6.06844	6.34815
1425685_at	Akr1b10	67861	aldo-keto reductase family 1, member B10 (aldose reductase)	34384247	6	1.16031	0.861839	0.21451	5.31892	1.61327	0.12645	0.999987	-5.17812	4.91241	5.58644	5.36407	5.47128	5.37236	5.24245	5.19785	5.40455
1416158_at	Nr2f2	11819	nuclear receptor subfamily 2, group F, member 2	-70351950	7	1.19563	0.836378	0.257773	5.76655	1.61312	0.126482	0.999987	-5.17833	5.60393	6.14758	5.22632	6.00376	6.001	5.71403	5.71939	5.71637
1455314_at	Lpp	210126	LIM domain containing preferred translocation partner in lipoma	24721855	16	1.17199	0.853251	0.228958	6.8156	1.61243	0.126632	0.999987	-5.17932	6.53579	7.3292	6.67683	6.76973	6.85331	6.89223	6.73854	6.72914
1423367_at	Wnt7a	22421	wingless-related MMTV integration site 7A	-91363983	6	0.853665	1.17142	-0.228258	5.64345	-1.61222	0.126679	0.999987	-5.17962	5.39369	5.34914	5.91521	5.67235	6.00531	5.57626	5.71609	5.51952
1445704_x_at	Vstm2b	58188	V-set and transmembrane domain containing 2B	40899278	7	0.870655	1.14856	-0.199826	3.10782	-1.61208	0.126709	0.999987	-5.17982	3.25765	2.86302	3.31212	3.13093	3.10371	2.83943	3.15745	3.19824
1459425_at	NA	NA	NA	NA	NA	1.13474	0.881259	0.182363	5.7103	1.61175	0.126782	0.999987	-5.18029	5.73752	5.75008	5.46634	5.81268	5.67673	5.7935	5.59588	5.84967
1419107_at	Ophn1	94190	oligophrenin 1	-98557515	X	1.14091	0.876497	0.190179	5.77998	1.61163	0.126807	0.999987	-5.18046	5.78176	5.86831	5.8119	5.94425	5.5722	5.73306	5.57369	5.95465
1446677_at	A830029E22Rik	320566	RIKEN cDNA A830029E22 gene	NA	NA	1.15343	0.866976	0.205936	4.18805	1.6116	0.126815	0.999987	-5.18051	4.02039	4.30711	4.25377	4.06165	3.98784	4.53947	4.07835	4.25586
1436502_at	Mtus1	102103	mitochondrial tumor suppressor 1	-40990912	8	0.847471	1.17998	-0.238764	6.10635	-1.60985	0.127198	0.999987	-5.183	6.36478	6.12212	6.49053	6.24792	6.01142	5.76404	6.03619	5.81378
1446243_at	NA	NA	NA	NA	NA	0.862847	1.15895	-0.212824	3.92049	-1.60978	0.127213	0.999987	-5.1831	3.69851	3.76888	4.03683	3.84488	4.06633	3.86556	4.30592	3.77697
1455764_at	Lrpap1	16976	low density lipoprotein receptor-related protein associated protein 1	-35091506	5	0.85764	1.16599	-0.221555	5.30204	-1.60952	0.12727	0.999987	-5.18348	5.44289	5.27164	5.68531	4.92379	5.32671	5.37414	5.19637	5.19548
1447644_at	NA	NA	NA	NA	NA	0.861205	1.16116	-0.215571	5.01287	-1.60945	0.127286	0.999987	-5.18358	5.03611	4.71606	5.16735	5.05325	4.87814	4.88236	5.401	4.96865
1449335_at	Timp3	21859	tissue inhibitor of metalloproteinase 3	86300412	10	1.23707	0.808362	0.306927	10.3625	1.6093	0.127319	0.999987	-5.18379	10.107	11.1551	10.497	10.5836	10.0196	10.1548	10.2124	10.1702
1446275_at	NA	NA	NA	NA	NA	1.14278	0.875059	0.192548	4.16889	1.6088	0.127427	0.999987	-5.1845	4.19171	4.33016	3.8497	4.31015	4.06994	4.15087	4.1791	4.26946
1457220_at	Rsu1	20163	Ras suppressor protein 1	-13077009	2	0.870628	1.1486	-0.199872	3.88782	-1.60872	0.127445	0.999987	-5.18461	4.05582	3.70883	4.20973	3.71632	3.80125	3.80149	3.88424	3.9249
1458421_at	Kcnq3	110862	potassium voltage-gated channel, subfamily Q, member 3	-65994915	15	1.15399	0.866556	0.206635	4.50561	1.60825	0.127549	0.999987	-5.18528	4.532	4.42895	4.49555	4.8718	4.22624	4.56974	4.35538	4.56521
1446702_at	NA	NA	NA	NA	NA	0.873075	1.14538	-0.195822	6.88436	-1.60786	0.127635	0.999987	-5.18584	7.18735	6.63934	6.95779	6.73134	6.94003	6.91869	6.84392	6.85643
1440477_at	NA	NA	NA	NA	NA	0.853719	1.17135	-0.228168	6.43702	-1.60766	0.127679	0.999987	-5.18613	6.70803	6.35105	6.12956	6.16863	6.74228	6.41637	6.62455	6.3557
1456377_x_at	Limd2	67803	LIM domain containing 2	-106156256	11	1.15638	0.864765	0.209619	7.97212	1.60732	0.127753	0.999987	-5.18661	8.07624	8.16368	7.59277	8.16236	7.86278	7.87711	7.93744	8.10454
1440503_at	NA	NA	NA	NA	NA	1.18773	0.841941	0.248209	4.42186	1.60732	0.127754	0.999987	-5.18661	4.28073	4.62449	3.83266	4.33031	4.54448	4.59295	4.53315	4.63609
1420470_at	Sult1c1	20888	sulfotransferase family, cytosolic, 1C, member 1	-53961615	17	1.29835	0.770207	0.376682	8.1075	1.60719	0.127783	0.999987	-5.1868	7.96683	9.09974	8.13386	8.21454	7.38551	8.10612	8.19044	7.76297
1419717_at	Sema3e	20349	sema domain, immunoglobulin domain (Ig), short basic domain, secreted, (semaphorin) 3E	14025276	5	0.871298	1.14771	-0.198761	7.7635	-1.60683	0.127861	0.999987	-5.18731	7.98788	7.66534	7.62205	7.52548	7.97943	7.66356	7.86215	7.80208
1449477_s_at	Slc2a10	170441	solute carrier family 2 (facilitated glucose transporter), member 10	165503978	2	1.14805	0.871044	0.199182	5.08572	1.60663	0.127904	0.999987	-5.18759	4.92951	5.38601	4.80142	5.12536	5.14316	5.16375	5.0704	5.06612
1447796_at	Pih1d1	68845	PIH1 domain containing 1	45154398	7	1.15022	0.869395	0.201916	6.30681	1.60649	0.127936	0.999987	-5.1878	6.00804	6.34825	6.3354	6.48036	6.06471	6.48057	6.41524	6.32188
1446299_at	NA	NA	NA	NA	NA	0.852132	1.17353	-0.230851	7.63166	-1.60567	0.128118	0.999987	-5.18897	7.50825	7.34494	7.99038	7.77003	7.63753	7.64664	7.85217	7.30332
1416302_at	Ebf1	13591	early B cell factor 1	44618134	11	1.14878	0.870488	0.200104	7.93998	1.60516	0.12823	0.999987	-5.18969	8.06314	8.15541	7.88347	8.11451	7.64463	7.92055	7.76847	7.96967
1438965_x_at	A230056P14Rik	320845	RIKEN cDNA A230056P14 gene	55962531	7	0.87646	1.14095	-0.19024	4.18559	-1.6042	0.128441	0.999987	-5.19105	4.46508	4.0583	4.06461	4.10892	4.29439	4.05481	4.29876	4.13986
1439208_at	Chek1	12649	checkpoint kinase 1	-36708482	9	1.14258	0.875212	0.192296	4.15553	1.60384	0.12852	0.999987	-5.19156	4.06628	4.15858	3.90666	4.37945	4.02534	4.15162	4.23925	4.31706
1423584_at	Polr2b	231329	polymerase (RNA) II (DNA directed) polypeptide B	77310484	5	0.601984	1.66117	-0.732202	9.55729	-1.60353	0.12859	0.999987	-5.19201	8.92656	9.98695	9.3189	9.08471	11.8834	8.96407	9.56468	8.72903
1418842_at	Hcls1	15163	hematopoietic cell specific Lyn substrate 1	36934983	16	0.851975	1.17374	-0.231117	7.41613	-1.60295	0.128718	0.999987	-5.19283	7.70774	7.4869	7.76176	7.4147	7.22216	7.24297	7.43509	7.05772
1446887_at	NA	NA	NA	NA	NA	1.13149	0.883794	0.178218	4.73672	1.60293	0.128724	0.999987	-5.19287	4.58388	4.80789	4.55156	4.80699	4.76064	4.88189	4.69437	4.80655
1433106_at	5830438M01Rik	76032	RIKEN cDNA 5830438M01 gene	NA	NA	1.13994	0.877241	0.188955	4.65436	1.60242	0.128836	0.999987	-5.19359	4.48509	4.64865	4.41072	4.84266	4.6686	4.68317	4.6751	4.82085
1456440_s_at	St8sia6	241230	ST8 alpha-N-acetyl-neuraminide alpha-2,8-sialyltransferase 6	-13654936	2	1.15783	0.863683	0.211426	5.10186	1.6024	0.12884	0.999987	-5.19361	4.98603	5.40907	5.21312	5.22123	4.7209	5.08251	5.06455	5.11749
1419197_x_at	Hamp	84506	hepcidin antimicrobial peptide	-30942369	7	1.12744	0.886967	0.173047	4.62609	1.60235	0.128851	0.999987	-5.19368	4.58386	4.73366	4.48555	4.65383	4.52577	4.73863	4.56309	4.72434
1443484_at	Rpap1	68925	RNA polymerase II associated protein 1	-119763959	2	0.858903	1.16428	-0.219434	5.10285	-1.60105	0.12914	0.999987	-5.19554	5.28158	4.81612	5.38379	5.33665	5.15868	4.8901	5.02622	4.92967
1453864_at	Rdh14	105014	retinol dehydrogenase 14 (all-trans and 9-cis)	10390780	12	0.881121	1.13492	-0.182589	9.11011	-1.601	0.12915	0.999987	-5.1956	9.25016	9.08336	9.19341	8.88252	9.1013	8.97871	9.26076	9.13068
1435294_at	NA	NA	NA	NA	NA	0.874269	1.14381	-0.193852	6.31308	-1.6008	0.129196	0.999987	-5.19589	6.50753	6.18101	6.27883	6.00488	6.41304	6.31267	6.44061	6.36603
1436070_at	Glo1	109801	glyoxalase 1	-30592862	17	0.878631	1.13813	-0.18667	9.30119	-1.60045	0.129272	0.999987	-5.19638	9.54021	9.3206	9.3784	9.29701	9.34994	9.10466	9.30953	9.10913
1419542_at	Dazl	13164	deleted in azoospermia-like	-50279394	17	1.13704	0.879474	0.185288	3.59237	1.60026	0.129316	0.999987	-5.19666	3.50158	3.73226	3.62338	3.68513	3.38339	3.53242	3.49057	3.79026
1418456_a_at	Cxcl14	57266	chemokine (C-X-C motif) ligand 14	-56288643	13	1.13626	0.880084	0.184287	7.61894	1.59999	0.129376	0.999987	-5.19704	7.61586	7.72456	7.41431	7.73409	7.40109	7.71596	7.67594	7.66974
1449931_at	Cpeb4	67579	cytoplasmic polyadenylation element binding protein 4	31872211	11	0.86069	1.16186	-0.216434	6.54565	-1.59894	0.12961	0.999987	-5.19854	6.95286	6.531	6.59983	6.55938	6.69207	6.31813	6.3707	6.34122
1456095_at	Tyr	22173	tyrosinase	-87427405	7	1.55671	0.642381	0.638499	5.13472	1.59889	0.12962	0.999987	-5.1986	4.53083	7.2512	4.9205	5.13854	4.97583	4.97969	4.83472	4.44646
1426725_s_at	Ets1	23871	E26 avian leukemia oncogene 1, 5 domain	32696042	9	1.15258	0.867618	0.204868	5.61429	1.59833	0.129745	0.999987	-5.19939	5.32151	5.84254	5.37268	5.6969	5.58444	5.74257	5.76878	5.58487	1426932_at	ENSMUSG00000041360
1452987_at	Taf1d	75316	TATA box binding protein (Tbp)-associated factor, RNA polymerase I, D	15306214	9	0.878596	1.13818	-0.186728	6.19279	-1.59796	0.129827	0.999987	-5.19992	6.26915	5.99466	6.23884	5.98475	6.3707	6.12231	6.26592	6.29597	1452987_at	ENSMUSG00000031939
1449912_at	Ssxb1	67985	synovial sarcoma, X member B, breakpoint 1	8413305	X	0.868419	1.15152	-0.203537	4.3677	-1.59695	0.130053	0.999987	-5.20136	4.42384	4.05476	4.60852	4.44333	4.26396	4.31787	4.58157	4.24779	1449912_at	ENSMUSG00000079705
1425213_at	Fam81a	76886	family with sequence similarity 81, member A	-70089310	9	1.16567	0.857874	0.221162	7.20454	1.59686	0.130073	0.999987	-5.20148	7.22747	7.25292	7.03993	7.46928	6.96363	6.97242	7.14482	7.56586	1425213_at	ENSMUSG00000032224
1459240_at	NA	NA	NA	NA	NA	0.874568	1.14342	-0.193357	6.64566	-1.59609	0.130246	0.999987	-5.20258	6.73175	6.34008	6.61738	6.71127	6.84078	6.63481	6.77946	6.50978	1459240_at	NA
1444836_at	NA	NA	NA	NA	NA	0.861717	1.16047	-0.214714	5.19736	-1.59604	0.130257	0.999987	-5.20265	5.5969	5.14352	5.38435	5.02411	5.23495	5.19338	5.00268	4.99901	1444836_at	NA
1445076_at	NA	NA	NA	NA	NA	1.14746	0.871494	0.198438	4.15037	1.59574	0.130323	0.999987	-5.20307	3.99561	4.00367	4.16335	4.45515	4.0796	4.31067	3.96603	4.22885	1445076_at	NA
1428039_at	Wdr20	69641	WD repeat domain 20	110737949	12	0.875987	1.14157	-0.191019	4.82679	-1.59479	0.130536	0.999987	-5.20441	5.02858	4.67348	4.94521	4.56035	4.84138	4.93463	4.87405	4.75668	1428039_at	ENSMUSG00000037957
1416967_at	Sox2	20674	SRY (sex determining region Y)-box 2	34650005	3	1.18736	0.842201	0.247763	9.85824	1.59479	0.130537	0.999987	-5.20442	9.71637	9.8568	9.25856	9.8705	9.97907	10.11	9.98344	10.0912	1416967_at	ENSMUSG00000074637
1424652_at	Eva1a	232146	eva-1 homolog A (C. elegans)	82041628	6	1.17123	0.853807	0.228018	6.09554	1.59415	0.13068	0.999987	-5.20532	6.07677	6.52943	6.0446	6.25524	5.79877	5.83916	6.00599	6.21436	1424652_at	ENSMUSG00000035104
1441922_x_at	Vps11	71732	vacuolar protein sorting 11 (yeast)	-44348105	9	1.132	0.883396	0.178868	7.18426	1.59384	0.130749	0.999987	-5.20576	7.10417	7.17648	7.03022	7.29332	7.055	7.23479	7.1899	7.39017	1441922_x_at	ENSMUSG00000032127
1460302_at	Thbs1	21825	thrombospondin 1	118111922	2	1.1814	0.846451	0.240502	6.60287	1.59376	0.130768	0.999987	-5.20588	6.44296	7.0419	6.81131	6.73737	6.20267	6.64746	6.47352	6.46574	1460302_at	ENSMUSG00000040152
1455556_at	Notch2	18129	notch 2	98013538	3	1.18525	0.843702	0.245195	8.26042	1.59372	0.130777	0.999987	-5.20594	7.71472	8.39305	7.98248	8.28641	8.46697	8.46814	8.38709	8.38445	1455556_at	ENSMUSG00000027878
1444487_at	Lrat	79235	lecithin-retinol acyltransferase (phosphatidylcholine-retinol-O-acyltransferase)	-82892582	3	1.39803	0.715292	0.483396	8.64167	1.59345	0.130837	0.999987	-5.20631	8.78013	9.48752	8.80413	8.927	7.47066	9.18569	8.54497	7.93326	1444487_at	ENSMUSG00000028003
1424471_at	Rapgef3	223864	Rap guanine nucleotide exchange factor (GEF) 3	-97744770	15	1.15126	0.868613	0.203215	6.44704	1.59309	0.130918	0.999987	-5.20682	6.28036	6.56842	6.06981	6.55537	6.59064	6.4809	6.44092	6.5899	1424471_at	ENSMUSG00000022469
1448498_at	Rps6ka4	56613	ribosomal protein S6 kinase, polypeptide 4	-6829084	19	1.13157	0.88373	0.178322	9.07819	1.59292	0.130956	0.999987	-5.20707	8.92409	9.11363	8.89378	9.21706	9.02664	9.20637	9.11161	9.13235	1448498_at	ENSMUSG00000024952
1419871_at	Ppp2r1b	73699	protein phosphatase 2, regulatory subunit A, beta	50856935	9	1.14576	0.872786	0.1963	4.52323	1.59273	0.130999	0.999987	-5.20733	4.45059	4.53499	4.62392	4.82611	4.30378	4.55761	4.32202	4.56681	1419871_at	ENSMUSG00000032058
1445103_at	NA	NA	NA	NA	NA	1.13313	0.882514	0.180308	4.88695	1.59227	0.131102	0.999987	-5.20798	4.84958	4.95351	4.67556	4.96542	4.74933	4.9155	4.91271	5.07398	1445103_at	NA
1453289_at	Ago4	76850	argonaute RISC catalytic subunit 4	-126489543	4	1.14337	0.87461	0.193288	8.87753	1.59203	0.131157	0.999987	-5.20833	8.71393	8.8021	8.62823	9.06258	8.87816	8.93062	8.9032	9.10138	1453289_at	ENSMUSG00000042500
1438457_at	Dact3	629378	dapper homolog 3, antagonist of beta-catenin (xenopus)	16875317	7	1.1302	0.884797	0.176582	3.54049	1.5914	0.131299	0.999987	-5.20922	3.52573	3.63013	3.38281	3.59369	3.51829	3.57654	3.38197	3.71478	1438457_at	ENSMUSG00000078794
1445659_at	NA	NA	NA	NA	NA	0.830364	1.20429	-0.268184	3.79391	-1.59128	0.131325	0.999987	-5.20938	3.7077	3.39615	4.08578	3.75339	3.61945	4.0104	4.29907	3.47932	1445659_at	NA
1448147_at	Tnfrsf19	29820	tumor necrosis factor receptor superfamily, member 19	-60963834	14	1.21583	0.822487	0.281936	5.49191	1.59126	0.13133	0.999987	-5.20942	5.23205	6.26492	5.42475	5.62257	5.3798	5.42477	5.36716	5.21926	1448147_at	ENSMUSG00000060548
1429779_at	Ago4	76850	argonaute RISC catalytic subunit 4	-126489543	4	1.14726	0.87164	0.198195	8.25481	1.59112	0.131361	0.999987	-5.20961	8.09505	8.20129	7.96125	8.38764	8.22115	8.31588	8.34541	8.51082	1429779_at	ENSMUSG00000042500
1426743_at	Appl2	216190	adaptor protein, phosphotyrosine interaction, PH domain and leucine zipper containing 2	-83600034	10	0.878886	1.1378	-0.186253	10.9487	-1.5907	0.131457	0.999987	-5.21021	10.8573	10.7233	11.1475	10.9061	11.0918	10.9363	11.0708	10.8568	1426743_at	ENSMUSG00000020263
1440578_at	NA	NA	NA	NA	NA	0.814141	1.22829	-0.296649	7.80745	-1.59062	0.131475	0.999987	-5.21032	7.96631	7.32855	7.53552	7.47204	8.228	8.22934	8.09327	7.60658	1440578_at	NA
1415904_at	Lpl	16956	lipoprotein lipase	68880555	8	1.14899	0.870333	0.200361	8.99925	1.59057	0.131486	0.999987	-5.21039	8.84951	9.30829	8.90561	9.19014	8.94084	8.80399	8.90032	9.09531	1415904_at	ENSMUSG00000015568
1450248_at	Adam11	11488	a disintegrin and metallopeptidase domain 11	102761439	11	1.17574	0.850528	0.233569	5.16482	1.59038	0.131528	0.999987	-5.21066	4.65456	5.03816	5.27879	5.47444	5.08069	5.30994	5.17809	5.30388	1450248_at	ENSMUSG00000020926
1442919_at	Sh3pxd2b	268396	SH3 and PX domains 2B	32347811	11	1.15173	0.868256	0.203807	7.11992	1.59006	0.131601	0.999987	-5.21112	6.76498	7.02045	7.11885	7.26444	7.00835	7.35459	7.17988	7.24781	1442919_at	ENSMUSG00000040711
1433906_at	Clvs1	74438	clavesin 1	9269317	4	1.14404	0.874093	0.194141	8.38264	1.58969	0.131684	0.999987	-5.21164	8.34567	8.5803	8.11197	8.2736	8.26204	8.50097	8.42259	8.56396	1433906_at	ENSMUSG00000041216
1438200_at	Sulf1	240725	sulfatase 1	12692430	1	1.1494	0.870016	0.200886	9.51809	1.58934	0.131763	0.999987	-5.21213	9.33347	9.76785	9.66638	9.7144	9.30034	9.48326	9.37041	9.50862	1438200_at	ENSMUSG00000016918
1440727_at	NA	NA	NA	NA	NA	1.14837	0.870801	0.199585	4.57474	1.58924	0.131785	0.999987	-5.21227	4.45809	4.64391	4.2297	4.77032	4.50114	4.56667	4.71087	4.71723	1440727_at	NA
1421490_at	Prpmp5	381832	proline-rich protein MP5	-132311590	6	1.78224	0.561092	0.83369	4.15495	1.58914	0.131808	0.999987	-5.21241	3.45452	7.01049	3.59869	3.6035	4.26106	3.86358	3.63815	3.80961	1421490_at	ENSMUSG00000067543
1420424_at	1700054O13Rik	67334	RIKEN cDNA 1700054O13 gene	9846947	X	0.864974	1.1561	-0.209271	4.20075	-1.5889	0.131862	0.999987	-5.21275	4.17333	4.167	4.56764	3.9849	4.12822	4.27782	4.35237	3.95475	1420424_at	ENSMUSG00000040456
1450226_at	Prlr	19116	prolactin receptor	10223906	15	0.880624	1.13556	-0.183402	3.56159	-1.5885	0.131954	0.999987	-5.21333	3.6394	3.458	3.52501	3.42101	3.76078	3.62133	3.68796	3.3792	1450226_at	ENSMUSG00000005268
1445848_at	9630009C16	330433	uncharacterized protein 9630009C16	NA	NA	0.828987	1.20629	-0.270579	4.85604	-1.58844	0.131966	0.999987	-5.2134	4.97928	4.52278	4.75448	4.29762	5.06328	5.19809	5.16827	4.86452	1445848_at	NA
1418483_a_at	Ggta1	14594	glycoprotein galactosyltransferase alpha 1, 3	-35400179	2	0.818584	1.22162	-0.288798	3.50998	-1.58777	0.132119	0.999987	-5.21435	3.21548	3.42198	3.60648	3.55313	4.28935	3.24338	3.5062	3.24383	1418483_a_at	ENSMUSG00000035778
1432185_a_at	Spdyb	74673	speedy homolog B (Xenopus laevis)	-143216316	5	1.14059	0.876737	0.189785	5.56365	1.58775	0.132123	0.999987	-5.21438	5.6513	5.66146	5.57842	5.61449	5.30411	5.64858	5.3412	5.70965	1432185_a_at	ENSMUSG00000039296
1441814_s_at	Rpain	69723	RPA interacting protein	70970200	11	0.869977	1.14946	-0.200952	7.38092	-1.58767	0.132141	0.999987	-5.21449	7.64923	7.46284	7.54864	7.28276	7.43359	7.07012	7.29413	7.30606	1441814_s_at	ENSMUSG00000018449
1454762_at	Xkrx	331524	X Kell blood group precursor related X linked	-134149045	X	0.859574	1.16337	-0.218306	5.55575	-1.58691	0.132314	0.999987	-5.21557	5.31384	5.30118	5.70747	5.57042	5.80265	5.33445	5.83565	5.58034	1454762_at	ENSMUSG00000031258
1427183_at	Efemp1	216616	epidermal growth factor-containing fibulin-like extracellular matrix protein 1	28853205	11	1.21112	0.825684	0.276338	10.0599	1.58678	0.132343	0.999987	-5.21575	9.74205	10.3379	9.47156	9.9118	10.3971	10.2262	10.076	10.3162	1427183_at	ENSMUSG00000020467
1430456_at	5830406C21Rik	77598	RIKEN cDNA 5830406C21 gene	NA	NA	0.857264	1.1665	-0.222188	3.81826	-1.58677	0.132345	0.999987	-5.21576	3.73195	3.58637	4.27376	3.69069	3.72344	3.64546	3.98827	3.90615	1430456_at	NA
1416749_at	Htra1	56213	HtrA serine peptidase 1	130936203	7	1.13775	0.878927	0.186185	10.7411	1.58612	0.132492	0.999987	-5.21668	10.5281	10.8463	10.7003	10.9013	10.8244	10.7258	10.5393	10.8634	1416749_at	ENSMUSG00000006205
1458568_at	NA	NA	NA	NA	NA	0.827662	1.20822	-0.272886	5.2099	-1.58607	0.132504	0.999987	-5.21675	5.72523	4.92006	5.39055	5.39412	5.24651	4.69176	5.02309	5.28789	1458568_at	NA
1437431_at	Cux1	13047	cut-like homeobox 1	-136248135	5	1.14723	0.871665	0.198155	6.7782	1.58592	0.132537	0.999987	-5.21696	6.64566	6.7524	6.48459	6.80465	6.75939	7.09368	6.82685	6.85837	1437431_at	ENSMUSG00000029705
1459188_at	NA	NA	NA	NA	NA	1.13248	0.883017	0.179487	3.72348	1.58585	0.132555	0.999987	-5.21707	3.55112	3.71389	3.70279	3.88478	3.56716	3.89345	3.71389	3.76078	1459188_at	NA
1453395_at	5330403D14Rik	76675	RIKEN cDNA 5330403D14 gene	NA	NA	0.870253	1.14909	-0.200493	4.95699	-1.58526	0.132687	0.999987	-5.21789	4.96506	4.70089	5.13016	4.65746	5.04236	5.08516	5.09135	4.98345	1453395_at	NA
1425112_at	Ankrd27	245886	ankyrin repeat domain 27 (VPS9 domain)	35586247	7	0.866818	1.15365	-0.2062	5.89664	-1.58515	0.132714	0.999987	-5.21805	6.0363	5.69104	6.14208	5.81408	6.16009	5.83941	5.66049	5.82963	1425112_at	ENSMUSG00000034867
1423253_at	Mpz	17528	myelin protein zero	171150713	1	0.864971	1.15611	-0.209277	5.65613	-1.58503	0.132739	0.999987	-5.21821	5.61656	5.47018	6.09457	5.59669	5.67246	5.44045	5.6595	5.69866	1423253_at	ENSMUSG00000056569
1460084_at	NA	NA	NA	NA	NA	1.18204	0.845992	0.241285	5.66538	1.5849	0.132769	0.999987	-5.2184	5.67755	5.48995	5.3577	5.62811	5.34422	6.03868	5.79948	5.98735	1460084_at	NA
[truncated: 8,143 more rows]

## Sheet: 2. Bhlhe23 PN7
ENSEMBL	SYMBOL	ENTREZID	GENENAME	CHRLOC	CHRLOCCHR	log2FoldChange	lfcSE	stat	pvalue	padj	M1	M2	M3	M4	M6	M8	W1	W2	W3	W4	W6	W8
[truncated: 12,376 more rows]

[truncated: 4 more sheets: 3. Macosko et al, 4. Shekhar et al, 5. Siegert et al, 6. Overlap]
